# Supplementary material for: Geographic Variation in Personality is Associated With Fertility Across the United States
Source: Personal Sci. Author manuscript; Available in PMC 2024 Aug 30. (PMC11364352; doi:10.5964/ps.7275)
Supplement: Pers and Fert data [file NIHMS1912217-supplement-Pers_and_Fert_data.csv]

LineID	STATE_ABBR	rz_ext	rz_agr	rz_cns	rz_neu	rz_opn	mzextra	mzagree	mzconsc	mzneuro	mzopen	fzextra	fzagree	fzconsc	fzneuro	fzopen	E_LT30	A_LT30	C_LT30	N_LT30	O_LT30	E_GT30	A_GT30	C_GT30	N_GT30	O_GT30	GenD_E	GenD_A	GenD_C	GenD_N	GenD_O	AgeD_E	AgeD_A	AgeD_C	AgeD_N	AgeD_O	TFR	alpha	peak	stop	ageFB	t_ageFM	nevermar	divorce	cohabit	abortion	t_nmf	unintprg	famplnpw
2	AK	-0.125762	-0.104588	-0.109966	-0.049075	0.05163	-0.004242	0.412499	0.30171	-0.326062	0.427654	0.139469	0.534365	0.337558	-0.013555	0.41993	-0.140225	-0.133313	-0.142583	-0.041884	0.06456	-0.093362	-0.04024	-0.036899	-0.065184	0.022665	-0.143711	-0.121866	-0.035848	-0.312507	0.007724	-0.046863	-0.093073	-0.105684	0.0233	0.041896	2.347	13.3384	23.9056	2.8541	24.3	25.85	0.316093	0.016276	8.2	12	31.9	53	147
1	AL	0.043042	0.100483	0.08065	-0.015238	-0.112345	0.112153	0.504055	0.357393	-0.292434	0.394611	0.250319	0.635946	0.440848	0.0122	0.300435	0.051194	0.140257	0.130334	-0.030951	-0.109746	0.017092	-0.02613	-0.077508	0.034782	-0.120618	-0.138166	-0.131891	-0.083455	-0.304634	0.094176	0.034101	0.166388	0.207842	-0.065733	0.010872	1.8715	11.279618	24.63356	4.435501	23.6	26.6	0.291652	0.017909	4.8	12	45	55	147
4	AR	-0.009335	-0.015433	-0.058324	0.076501	-0.080592	0.090463	0.468918	0.313488	-0.242351	0.435278	0.200209	0.574798	0.384941	0.061924	0.311068	-0.009714	-0.012163	-0.048157	0.072481	-0.03603	-0.008526	-0.022415	-0.080035	0.085087	-0.175739	-0.109746	-0.10588	-0.071453	-0.304275	0.12421	-0.001189	0.010252	0.031878	-0.012606	0.139709	2.003	12.428397	23.176323	4.598583	23	25.65	0.263799	0.018978	5.3	8.7	39.1	56	152
3	AZ	0.012155	-0.007023	0.00843	-0.04365	0.002879	0.100366	0.469782	0.343585	-0.307043	0.45229	0.219097	0.578078	0.413102	-0.013868	0.365238	-0.003936	0.007324	0.020526	-0.047188	0.014119	0.051829	-0.042397	-0.021394	-0.034928	-0.024835	-0.118731	-0.108296	-0.069517	-0.293175	0.087052	-0.055765	0.049721	0.04192	-0.01226	0.038953	2.068	10.913909	25.192516	2.92486	24	26.8	0.316186	0.014391	7.7	15.2	41.3	51	151
5	CA	-0.043034	-0.035667	-0.065377	-0.014349	0.092209	0.058111	0.463655	0.294992	-0.271535	0.496399	0.187948	0.557243	0.376993	-0.004257	0.41169	-0.07076	-0.023765	-0.05961	-0.013238	0.082416	0.027033	-0.065745	-0.079949	-0.017157	0.116955	-0.129837	-0.093588	-0.082001	-0.267278	0.084709	-0.097794	0.04198	0.020339	0.003918	-0.034539	1.9475	7.012688	28.853495	2.941833	25.6	28.3	0.360036	0.012347	8	27.6	33.9	56	245
6	CO	-0.004892	-0.065783	-0.02211	-0.045139	0.07384	0.084083	0.433223	0.310563	-0.315733	0.47764	0.211284	0.552301	0.40693	-0.010579	0.407388	-0.007388	-0.066719	-0.012239	-0.044091	0.078307	0.001056	-0.063551	-0.045642	-0.047637	0.063192	-0.127201	-0.119078	-0.096367	-0.305154	0.070252	-0.008443	-0.003168	0.033403	0.003546	0.015115	1.924	6.950724	28.279682	3.288943	25.7	27.15	0.306618	0.015716	8.1	15.7	29.8	48	80
7	CT	-0.006296	-0.047407	-0.02054	0.04852	0.040556	0.097373	0.454545	0.301121	-0.250429	0.46528	0.209257	0.548731	0.391567	0.043308	0.384142	-0.005837	-0.051523	-0.011675	0.04676	0.016649	-0.007525	-0.036399	-0.044249	0.053229	0.104493	-0.111884	-0.094186	-0.090446	-0.293737	0.081138	0.001688	-0.015124	0.032574	-0.006469	-0.087844	1.723	8.847165	31.36033	4.006887	27.2	29	0.329705	0.013804	6.5	24.6	32	51	65
8	DE	0.04589	-0.028464	0.000673	0.011384	-0.07905	0.100926	0.463823	0.301602	-0.298517	0.39738	0.25904	0.558786	0.405779	0.034613	0.326145	0.043698	-0.025835	-0.007771	0.015135	-0.091198	0.051908	-0.03568	0.023852	0.001089	-0.045707	-0.158114	-0.094963	-0.104177	-0.33313	0.071235	-0.00821	0.009845	-0.031622	0.014045	-0.045491	1.937	9.613708	27.802944	3.913923	25	27.25	0.329927	0.015621	7	40	42.5	60	143
9	FL	0.021027	-0.010757	0.018646	-0.041352	0.037035	0.112721	0.478094	0.350007	-0.313236	0.458976	0.222724	0.569544	0.413984	-0.008521	0.388551	0.00516	0.000156	0.020884	-0.043194	0.054222	0.059181	-0.036998	0.013264	-0.036923	-0.004293	-0.110003	-0.09145	-0.063977	-0.304715	0.070425	-0.054021	0.037154	0.00762	-0.006271	0.058515	1.834	10.475197	26.244766	2.982033	25	28.3	0.301543	0.014378	7.6	27.2	40.5	59	92
10	GA	0.019308	0.033503	0.037481	-0.046781	-0.012144	0.106312	0.491209	0.354569	-0.320045	0.459446	0.219612	0.599995	0.44037	-0.00852	0.350286	0.01192	0.038475	0.051354	-0.049645	0.012565	0.036056	0.02223	0.006027	-0.040288	-0.068165	-0.1133	-0.108786	-0.085801	-0.311525	0.10916	-0.024136	0.016245	0.045328	-0.009356	0.080731	1.9625	11.787196	24.175615	2.506434	24.5	27.35	0.324552	0.016107	6.1	19.2	39.6	57	142
11	HI	-0.038544	0.079442	-0.066985	-0.064532	-0.076814	0.062101	0.508329	0.272183	-0.271763	0.395359	0.191833	0.620858	0.379395	-0.044549	0.330817	-0.064905	0.117423	-0.079627	-0.043359	-0.085635	0.035764	-0.027622	-0.031348	-0.124214	-0.051951	-0.129732	-0.112529	-0.107212	-0.227214	0.064542	-0.100669	0.145045	-0.048279	0.080855	-0.033684	2.152	11.60166	25.518452	1.282019	25.7	27.85	0.332238	0.013	7.7	22.6	32.8	59	124
15	IA	0.034817	0.030036	0.020311	0.016116	-0.100966	0.125168	0.468079	0.316387	-0.275804	0.403179	0.237207	0.601358	0.409969	0.029846	0.303466	0.046263	0.039906	0.040199	0.002212	-0.101046	-3.5e-05	-1.7e-05	-0.040247	0.058452	-0.100721	-0.112039	-0.133279	-0.093582	-0.30565	0.099713	0.046298	0.039923	0.080446	-0.05624	-0.000325	2.009	10.837134	27.958683	4.936018	24.5	26.7	0.279381	0.012944	6.9	11.3	30.5	44	109
12	ID	-0.017318	-0.008756	0.036104	-0.040328	-0.055993	0.086014	0.468648	0.337396	-0.317232	0.398457	0.204545	0.572114	0.417879	-0.003805	0.344678	-0.009996	0.000842	0.066134	-0.068144	-0.048226	-0.037567	-0.035296	-0.046934	0.03659	-0.077471	-0.118531	-0.103466	-0.080483	-0.313427	0.053779	0.027572	0.036139	0.113068	-0.104734	0.029245	2.2405	12.096181	26.122696	4.669183	23.8	24.8	0.253245	0.017199	6.6	6	25.5	41	69
13	IL	0.035545	0.015306	0.028885	0.002601	-0.008922	0.119267	0.480155	0.318385	-0.286117	0.433281	0.242944	0.5801	0.410067	0.026528	0.358051	0.035558	0.034472	0.047219	-0.002008	-0.001786	0.035499	-0.050364	-0.033936	0.018393	-0.033374	-0.123677	-0.099945	-0.091682	-0.312645	0.07523	5.9e-05	0.084836	0.081155	-0.020401	0.031587	1.882	6.058643	29.732033	3.970957	25.4	28.5	0.340446	0.012179	6.4	20.5	35.8	53	74
14	IN	-0.001311	0.00988	0.042442	0.041047	-0.040566	0.09608	0.468857	0.347912	-0.272057	0.433049	0.209005	0.590456	0.434215	0.049955	0.338915	0.008546	0.02029	0.07633	0.030462	-0.022367	-0.027046	-0.017299	-0.046035	0.068684	-0.08808	-0.112925	-0.121599	-0.086303	-0.322012	0.094134	0.035593	0.037589	0.122366	-0.038223	0.065713	1.965	10.481627	26.362204	4.548263	24	26.65	0.295974	0.01586	6.2	8.3	37.4	48	53
16	KS	-0.02016	0.006837	0.02463	-0.000938	-0.061947	0.085351	0.477336	0.329846	-0.286756	0.42197	0.195274	0.58409	0.4319	0.016655	0.328424	-0.021484	0.029494	0.064558	-0.019891	-0.047265	-0.016645	-0.053301	-0.081345	0.049368	-0.100917	-0.109923	-0.106754	-0.102054	-0.303411	0.093546	-0.00484	0.082795	0.145903	-0.069259	0.053652	2.157	10.695092	26.17762	4.03496	24.2	26.5	0.283232	0.015068	6.2	19.2	31.9	48	60
17	KY	0.027716	0.002413	0.03017	0.067282	-0.080509	0.125644	0.471666	0.364071	-0.274365	0.405275	0.22123	0.583387	0.415153	0.07692	0.323987	0.031929	0.016868	0.054552	0.064749	-0.080083	0.017297	-0.033331	-0.030124	0.073546	-0.081563	-0.095586	-0.111721	-0.051082	-0.351285	0.081288	0.014632	0.050198	0.084676	-0.008797	0.00148	1.9675	12.147096	23.774458	4.104872	23.8	26.25	0.274454	0.018165	5.6	5.1	36	45	196
18	LA	-0.018258	-0.021031	-0.031358	0.045809	-0.02231	0.069026	0.454078	0.330365	-0.271954	0.445709	0.205197	0.574974	0.388377	0.052245	0.348057	-0.024401	-0.003453	-0.006345	0.037875	-0.001606	-0.003074	-0.064484	-0.093188	0.06542	-0.073488	-0.136171	-0.120896	-0.058012	-0.324199	0.097652	-0.021327	0.061031	0.086844	-0.027545	0.071882	1.9495	12.086841	23.57578	3.862457	23.3	27.85	0.337815	0.015726	6	16.1	48.5	58	127
21	MA	-0.033896	-0.028847	-0.030599	0.057983	0.042814	0.072178	0.46206	0.287277	-0.247354	0.437143	0.199212	0.554731	0.378469	0.058013	0.398365	-0.035416	-0.020129	-0.010527	0.054521	0.022511	-0.028419	-0.060266	-0.102936	0.07046	0.115981	-0.127034	-0.092671	-0.091192	-0.305367	0.038778	-0.006997	0.040138	0.092409	-0.015939	-0.09347	1.665	10.071405	32.161682	3.904915	27.7	29.75	0.3582	0.011986	8.3	18.3	31.5	47	145
20	MD	-0.047101	-0.029391	-0.032982	0.00186	0.028836	0.054988	0.460984	0.303347	-0.28325	0.451705	0.186392	0.563194	0.394838	0.018198	0.384232	-0.061939	-0.043852	-0.017922	0.011154	0.025763	-0.009624	0.007134	-0.07102	-0.021616	0.036598	-0.131404	-0.10221	-0.091491	-0.301448	0.067473	-0.052314	-0.050985	0.053098	0.032771	-0.010835	1.888	7.338196	29.836535	3.691246	26.1	28.45	0.343731	0.013593	6.8	29	33.1	56	172
19	ME	-0.029645	-0.076407	-0.078205	0.115334	0.021144	0.091841	0.447042	0.290128	-0.242268	0.435347	0.180964	0.537477	0.374359	0.097078	0.390397	-0.038637	-0.074967	-0.057527	0.115972	-0.001614	-0.011146	-0.079371	-0.120745	0.114022	0.067963	-0.089123	-0.090435	-0.084231	-0.339346	0.04495	-0.02749	0.004405	0.063218	0.001951	-0.069577	1.6975	11.635006	27.129807	4.437697	25.6	28.2	0.274875	0.015151	8.4	11.2	38.6	50	98
22	MI	0.007842	0.03242	0.044262	-0.012147	-0.046781	0.091858	0.476012	0.326821	-0.298339	0.411471	0.228659	0.599057	0.425932	0.017839	0.343067	0.008718	0.040605	0.054844	-0.004292	-0.048321	0.005238	0.008089	0.012807	-0.035494	-0.042202	-0.136801	-0.123045	-0.099111	-0.316178	0.068404	0.003481	0.032516	0.042036	0.031202	-0.006119	1.8525	9.641575	27.871798	4.464595	25	28.1	0.3184	0.013286	6.2	18.4	40.8	53	87
23	MN	0.020813	0.091732	0.051585	-0.057776	-0.059752	0.105399	0.515604	0.330024	-0.320533	0.421709	0.228175	0.627058	0.445273	-0.014401	0.329965	0.027291	0.124028	0.083204	-0.066231	-0.082039	0.002367	-0.000232	-0.038452	-0.033699	0.003711	-0.122776	-0.111454	-0.115249	-0.306132	0.091744	0.024925	0.12426	0.121656	-0.032532	-0.08575	1.9615	10.289142	29.515154	4.441696	25.8	27.65	0.313659	0.01147	7.4	12.5	29.9	44	77
25	MO	0.025111	0.023405	0.055672	-0.001301	-0.058177	0.11882	0.488069	0.352631	-0.296863	0.414946	0.221084	0.592598	0.448658	0.020495	0.336706	0.028193	0.033831	0.082353	-0.00618	-0.046436	0.017276	-0.003098	-0.012152	0.011102	-0.088025	-0.102264	-0.104529	-0.096027	-0.317358	0.07824	0.010917	0.036928	0.094504	-0.017282	0.041589	1.941	10.586706	26.03884	4.124506	24.1	26.7	0.293705	0.015523	6.4	6.3	36.7	53	118
24	MS	0.000616	0.065156	0.02074	0.015974	-0.098062	0.070078	0.504089	0.35794	-0.288266	0.397966	0.225459	0.614422	0.409482	0.033475	0.312698	-0.003768	0.080773	0.054085	0.005579	-0.071771	0.011621	0.025948	-0.062971	0.042073	-0.164063	-0.155381	-0.110333	-0.051542	-0.321741	0.085268	-0.015389	0.054825	0.117056	-0.036494	0.092292	1.9575	12.223821	23.096546	4.88343	22.6	26.55	0.322083	0.017728	4.6	4.6	51.2	65	118
26	MT	-0.019189	0.003243	0.014666	-0.016454	0.011567	0.07686	0.480925	0.346833	-0.300762	0.449705	0.203861	0.578391	0.407384	0.006865	0.371518	-0.024063	0.014914	0.038418	-0.036233	0.023178	-0.007029	-0.025875	-0.044596	0.032896	-0.017402	-0.127001	-0.097466	-0.060551	-0.307627	0.078187	-0.017033	0.040789	0.083015	-0.069128	0.04058	1.9845	10.241247	26.606737	3.79043	24.5	27.1	0.269682	0.012295	7.5	12.3	28	53	74
33	NC	0.010227	0.041493	0.057913	-0.019687	-0.040616	0.109566	0.494637	0.355424	-0.304154	0.424259	0.209273	0.605097	0.456236	0.006102	0.347203	0.005378	0.043854	0.079011	-0.016299	-0.020239	0.021164	0.036168	0.010329	-0.027328	-0.086572	-0.099707	-0.11046	-0.100812	-0.310256	0.077056	-0.015786	0.007686	0.068682	0.011029	0.066334	1.9055	11.396755	24.80303	2.927859	24.6	27.3	0.301725	0.013359	6.3	17.5	38.7	56	128
34	ND	0.042691	0.080576	0.067061	-0.043824	-0.165218	0.133351	0.490273	0.33395	-0.319028	0.37095	0.24495	0.627419	0.425209	-0.004904	0.265262	0.053497	0.09082	0.112161	-0.047645	-0.16738	0.003185	0.043124	-0.097824	-0.029854	-0.157313	-0.111599	-0.137146	-0.091259	-0.314124	0.105688	0.050312	0.047697	0.209985	-0.017792	-0.010067	2.037	11.088891	28.786621	5.163898	24.7	26.45	0.312596	0.011802	7.7	11.2	29.2	45	50
27	NE	0.060558	0.063805	0.088761	-0.062922	-0.102883	0.138846	0.498724	0.381757	-0.338151	0.391172	0.248256	0.616317	0.450614	-0.011427	0.3133	0.058794	0.076333	0.114261	-0.058417	-0.103345	0.065151	0.031191	0.02238	-0.074651	-0.101682	-0.10941	-0.117593	-0.068857	-0.326724	0.077872	-0.006357	0.045142	0.091881	0.016234	-0.001662	2.1425	10.651308	27.691153	4.52652	24.7	26.55	0.287905	0.013635	6.5	8.1	33	46	67
29	NH	0.001643	-0.014479	-0.01766	0.051244	-0.013397	0.06327	0.472606	0.292755	-0.264979	0.425479	0.234753	0.56625	0.405051	0.056246	0.366249	-0.004779	-0.017517	-0.012519	0.038046	-0.029422	0.017741	-0.006862	-0.030544	0.084326	0.026767	-0.171483	-0.093644	-0.112296	-0.321225	0.05923	-0.022521	-0.010655	0.018025	-0.046281	-0.056189	1.664	10.297913	29.92714	4.583387	26.7	28.1	0.278921	0.014371	8	12.3	32.7	43	72
30	NJ	-0.003121	-0.033108	-0.060323	0.062623	0.015907	0.092979	0.458396	0.262539	-0.245831	0.428235	0.221374	0.552793	0.362245	0.058652	0.382449	-0.018682	-0.023476	-0.061358	0.069652	0.003009	0.045141	-0.06298	-0.057113	0.040825	0.055909	-0.128395	-0.094397	-0.099706	-0.304483	0.045786	-0.063823	0.039504	-0.004246	0.028826	-0.0529	1.9	8.565762	31.044786	3.887184	27.2	29.05	0.332047	0.009969	5.5	31.3	29.9	55	88
31	NM	-0.026627	-0.018758	0.00885	-0.028338	0.043009	0.05044	0.451552	0.348386	-0.309271	0.511094	0.194635	0.588412	0.449575	-0.002775	0.373561	-0.054442	-0.017901	0.040818	-0.028593	0.052196	0.028939	-0.020472	-0.05501	-0.027828	0.024656	-0.144195	-0.13686	-0.101189	-0.306496	0.137533	-0.083382	0.002571	0.095828	-0.000765	0.027539	2.0645	12.579745	22.721855	2.863423	23	27.75	0.325852	0.015473	6.5	15.5	43.2	56	86
28	NV	-0.054943	-0.151489	-0.085166	0.028932	0.080255	0.046481	0.413041	0.322897	-0.263091	0.482334	0.177133	0.498455	0.361925	0.028627	0.415406	-0.072111	-0.163454	-0.097324	0.013214	0.107735	-0.021222	-0.127985	-0.061285	0.059806	0.026276	-0.130652	-0.085414	-0.039028	-0.291718	0.066928	-0.050889	-0.035468	-0.036039	-0.046592	0.08146	1.956	11.305242	24.962997	2.729787	24.6	27.3	0.311022	0.01918	9.1	25.9	36.8	52	41
32	NY	-0.034381	-0.086141	-0.068042	0.090253	0.090331	0.081396	0.441045	0.28352	-0.216116	0.470781	0.188478	0.524539	0.363547	0.069431	0.419238	-0.048425	-0.078853	-0.059813	0.089403	0.077596	0.008956	-0.108631	-0.093437	0.092877	0.129633	-0.107082	-0.083494	-0.080027	-0.285547	0.051543	-0.057381	0.029778	0.033624	-0.003474	-0.052037	1.814	7.305121	30.627361	3.329106	26.8	29.45	0.375297	0.010488	7.3	37.6	33.1	56	107
35	OH	0.013629	-0.004442	-0.000684	0.055715	-0.031551	0.106226	0.464077	0.311213	-0.258591	0.416151	0.226813	0.576077	0.394826	0.057624	0.351961	0.017048	0.007707	0.013067	0.047994	-0.028437	0.003725	-0.039635	-0.040519	0.078081	-0.040573	-0.120587	-0.112	-0.083613	-0.316215	0.06419	0.013322	0.047341	0.053587	-0.030087	0.012136	1.8985	10.115525	26.710611	4.152628	24.7	27.4	0.306076	0.01405	6.2	14.7	41	54	59
36	OK	-0.043053	-0.022261	-0.042503	0.040617	-0.060588	0.04442	0.474724	0.328869	-0.272059	0.435035	0.186942	0.568323	0.400633	0.046302	0.326732	-0.056925	-0.007721	-0.006735	0.047855	-0.036411	-0.012845	-0.053924	-0.120398	0.024852	-0.113238	-0.142522	-0.093599	-0.071764	-0.318361	0.108303	-0.04408	0.046202	0.113664	0.023003	0.076827	2.105	12.013001	23.850742	4.305934	23.1	25.8	0.271747	0.017353	5.8	9.9	35.2	53	128
37	OR	-0.048594	0.007892	-0.02981	-0.028774	0.05068	0.057989	0.473139	0.283256	-0.28836	0.472573	0.181857	0.58824	0.414998	-0.011262	0.392729	-0.043465	0.026931	0.007003	-0.045895	0.038817	-0.060825	-0.037509	-0.1176	0.012056	0.078968	-0.123868	-0.115101	-0.131742	-0.277098	0.079844	0.01736	0.06444	0.124603	-0.057951	-0.040151	1.7915	10.318396	26.88196	2.99773	25.4	27.7	0.291361	0.016026	9.1	17.3	29.7	49	164
38	PA	0.017992	0.018986	0.022385	0.047879	-0.035032	0.105387	0.477463	0.318862	-0.268073	0.406549	0.235201	0.584036	0.398989	0.058097	0.352591	0.019976	0.035338	0.046579	0.040768	-0.044184	0.011228	-0.036777	-0.060123	0.072128	-0.00382	-0.129814	-0.106573	-0.080127	-0.32617	0.053958	0.008748	0.072115	0.106703	-0.03136	-0.040364	1.812	7.973449	29.585423	4.433842	25.5	28.4	0.326971	0.011663	6.5	17	37.2	55	122
39	RI	0.006176	-0.049503	-0.06388	0.076446	0.074923	0.098186	0.468927	0.302408	-0.26691	0.447906	0.218909	0.539657	0.361151	0.082641	0.422513	0.010719	-0.038352	-0.052512	0.077305	0.071286	-0.006229	-0.079958	-0.094928	0.074099	0.084857	-0.120723	-0.07073	-0.058743	-0.349551	0.025393	0.016948	0.041607	0.042416	0.003206	-0.013571	1.628	8.513302	30.62872	4.19621	26.2	28.75	0.359321	0.013167	7.6	22.9	39.6	50	57
40	SC	0.007265	0.00514	0.024097	-0.014746	-0.034859	0.112446	0.473181	0.364663	-0.297041	0.438793	0.204367	0.589031	0.427861	0.005474	0.345608	0.000691	-0.0055	0.02712	-0.007709	-0.010054	0.021195	0.027688	0.017691	-0.029658	-0.087421	-0.091921	-0.11585	-0.063198	-0.302515	0.093185	-0.020503	-0.033188	0.009428	0.021949	0.077366	1.884	11.185193	24.555372	3.394614	24	28.05	0.32062	0.013118	5.9	8.1	46.8	58	110
41	SD	0.03648	0.114152	0.066805	-0.058296	-0.109431	0.130847	0.509355	0.321924	-0.31386	0.383683	0.239546	0.641183	0.432586	-0.016034	0.304966	0.03194	0.148942	0.094073	-0.076173	-0.11387	0.052903	-0.011691	-0.031826	0.006365	-0.093372	-0.108699	-0.131828	-0.110662	-0.297826	0.078717	-0.020963	0.160633	0.125899	-0.082538	-0.020498	2.267	10.978334	27.388678	4.930067	24	26.7	0.297636	0.013343	6.4	5.6	36.5	47	64
42	TN	0.001751	0.05381	0.044915	0.001498	-0.020778	0.080556	0.496327	0.367792	-0.282474	0.455756	0.214737	0.614186	0.442875	0.016094	0.346607	-0.010994	0.066858	0.067128	0.008534	-0.009472	0.030339	0.024544	-0.004907	-0.014283	-0.046137	-0.134181	-0.117859	-0.075083	-0.298568	0.109149	-0.041334	0.042313	0.072035	0.022816	0.036664	1.8835	11.848	24.054346	3.778163	24	26.65	0.282519	0.016934	5.7	15.5	42.2	58	135
43	TX	0.01132	-0.017409	-0.02624	-0.016909	-0.006066	0.106205	0.480197	0.33656	-0.301203	0.452923	0.211937	0.565446	0.396497	0.009484	0.358179	0.000669	-0.008726	-0.012718	-0.013776	0.012094	0.036403	-0.037856	-0.058082	-0.024286	-0.04883	-0.105732	-0.085249	-0.059937	-0.310687	0.094744	-0.035734	0.02913	0.045365	0.01051	0.060924	2.1595	11.710735	23.570269	2.222713	23.9	26.65	0.310509	0.015759	5.9	16.5	35.9	53	88
44	UT	0.030256	0.039554	0.056177	-0.079314	0.036524	0.121979	0.509838	0.377737	-0.336498	0.465321	0.229984	0.583588	0.409811	-0.021735	0.377851	0.029929	0.032615	0.070514	-0.091282	0.051708	0.031325	0.062225	0.009338	-0.040213	-0.013087	-0.108005	-0.07375	-0.032074	-0.314763	0.08747	-0.001396	-0.02961	0.061176	-0.051069	0.064795	2.449	12.107498	27.539717	4.591058	23.9	24.45	0.285457	0.017509	6.1	6.7	15.8	38	31
46	VA	-0.020475	-0.002083	-0.019434	-0.022595	0.017275	0.07509	0.476926	0.318585	-0.311189	0.454451	0.203686	0.574709	0.393727	0.011927	0.373554	-0.034006	0.002472	-0.003258	-0.027802	0.030379	0.013847	-0.013637	-0.060465	-0.009385	-0.015962	-0.128596	-0.097783	-0.075142	-0.323116	0.080897	-0.047854	0.016109	0.057206	-0.018417	0.046341	1.8805	8.993526	28.227377	3.34137	25.8	27.65	0.310164	0.014125	7	17.6	31.8	52	77
45	VT	0.005945	0.008903	-0.039472	0.059059	0.004473	0.076607	0.461482	0.266469	-0.262167	0.438741	0.226014	0.593778	0.410626	0.057119	0.371514	-0.013174	0.017626	-6.4e-05	0.084753	-0.026167	0.053995	-0.013021	-0.138512	-0.005514	0.081478	-0.149407	-0.132296	-0.144157	-0.319286	0.067227	-0.067169	0.030647	0.138447	0.090267	-0.107645	1.661	12.107498	27.539717	4.591058	26.5	28.1	0.308939	0.01242	9.3	12.5	36.5	50	146
47	WA	-0.034098	-0.012769	-0.015098	-0.053273	0.065014	0.060029	0.466355	0.322944	-0.305536	0.470483	0.190944	0.579756	0.419639	-0.028193	0.408722	-0.048454	-0.011197	0.002239	-0.056638	0.050852	-0.004571	-0.016002	-0.050755	-0.046352	0.094143	-0.130915	-0.113401	-0.096695	-0.277343	0.061761	-0.043883	0.004805	0.052994	-0.010285	-0.043291	1.907	9.826544	27.910389	3.356356	25.9	27.4	0.300517	0.014806	8.4	18.3	30.2	49	168
49	WI	0.08037	0.085665	0.091976	-0.026133	-0.084303	0.174489	0.522723	0.332742	-0.327119	0.369251	0.264565	0.606233	0.429752	0.022422	0.331305	0.088809	0.108552	0.111793	-0.034724	-0.095401	0.045548	-0.008771	0.010204	0.009315	-0.03851	-0.090076	-0.08351	-0.09701	-0.349541	0.037946	0.043262	0.117323	0.101589	-0.044039	-0.056891	1.894	9.65374	28.890284	4.636686	25.3	27.95	0.310619	0.013364	7.4	7.4	32.3	45	142
48	WV	0.009693	0.00215	-0.025411	0.136903	-0.086653	0.105345	0.479209	0.338371	-0.231345	0.4015	0.210656	0.582265	0.396115	0.116392	0.322012	0.023487	0.014979	0.006376	0.124414	-0.048119	-0.023939	-0.029128	-0.102907	0.167351	-0.180599	-0.105311	-0.103056	-0.057744	-0.347737	0.079488	0.047426	0.044106	0.109283	-0.042937	0.13248	1.829	11.981917	23.904114	4.741065	23.9	26.95	0.263678	0.01558	5.8	6.6	38.6	50	105
50	WY	-0.012792	-0.138542	-0.048082	-0.028901	-0.069182	0.091489	0.393204	0.270811	-0.330017	0.414846	0.211479	0.507295	0.369756	0.014546	0.320697	-0.013221	-0.138545	-0.040894	-0.05712	-0.064911	-0.011528	-0.138535	-0.069291	0.054353	-0.081781	-0.11999	-0.114091	-0.098945	-0.344563	0.094149	-0.001693	-9e-06	0.028397	-0.111473	0.01687	2.0395	12.290993	24.643183	4.300074	23.7	25.15	0.248992	0.015784	7.4	0.9	27.6	45	73
[truncated: 8 more columns]
