# Supplementary material for: Geographic Variation in Personality is Associated With Fertility Across the United States
Source: Personal Sci. Author manuscript; Available in PMC 2024 Aug 30. (PMC11364352; doi:10.5964/ps.7275)
Supplement: Pers and Fertility Script [file NIHMS1912217-supplement-Pers_and_Fertility_Script.r]

####Analyses for State-Level Personality and Fertility Project####

####libraries####
library(spdep)
library(rgdal)
library(psych)
library(yhat)

####read in state-level data####

data<-read.csv("Pers and Fert Data 1.3.18.csv")

####obtain descriptives (Supplemental Table 1)####
descriptives<-describe(data)

####preliminary analyses, how much R^2 from personality vs. conventional predictors (page 4)####

lm.tfr.big5<-lm(TFR~rz_ext+rz_agr+rz_cns+rz_neu+rz_opn, data=data)
summary(lm.tfr.big5)
#R^2 = 52%
lm.tfr.conv<-lm(TFR~med_inc+perAA+perFem+perBA+perUrb+perHisp+voteO+vryrel, data=data)
summary(lm.tfr.conv)
#R^2 = 57%

####estimate linear model with conventional predictors (obtain residuals)####
#record residual variance in Supplemental Table 1

lm.rz_ext<-lm(rz_ext~med_inc+perAA+perFem+perBA+perUrb+perHisp+voteO+vryrel, data=data)
summary(lm.rz_ext)
lm.rz_agr<-lm(rz_agr~med_inc+perAA+perFem+perBA+perUrb+perHisp+voteO+vryrel, data=data)
summary(lm.rz_agr)
lm.rz_cns<-lm(rz_cns~med_inc+perAA+perFem+perBA+perUrb+perHisp+voteO+vryrel, data=data)
summary(lm.rz_cns)
lm.rz_neu<-lm(rz_neu~med_inc+perAA+perFem+perBA+perUrb+perHisp+voteO+vryrel, data=data)
summary(lm.rz_neu)
lm.rz_opn<-lm(rz_opn~med_inc+perAA+perFem+perBA+perUrb+perHisp+voteO+vryrel, data=data)
summary(lm.rz_opn)

lm.mextra<-lm(mzextra~med_inc+perAA+perFem+perBA+perUrb+perHisp+voteO+vryrel, data=data)
summary(lm.mextra)
lm.magree<-lm(mzagree~med_inc+perAA+perFem+perBA+perUrb+perHisp+voteO+vryrel, data=data)
summary(lm.magree)
lm.mconsc<-lm(mzconsc~med_inc+perAA+perFem+perBA+perUrb+perHisp+voteO+vryrel, data=data)
summary(lm.mconsc)
lm.mneuro<-lm(mzneuro~med_inc+perAA+perFem+perBA+perUrb+perHisp+voteO+vryrel, data=data)
summary(lm.mneuro)
lm.mopen<-lm(mzopen~med_inc+perAA+perFem+perBA+perUrb+perHisp+voteO+vryrel, data=data)
summary(lm.mopen)

lm.fextra<-lm(fzextra~med_inc+perAA+perFem+perBA+perUrb+perHisp+voteO+vryrel, data=data)
summary(lm.fextra)
lm.fagree<-lm(fzagree~med_inc+perAA+perFem+perBA+perUrb+perHisp+voteO+vryrel, data=data)
summary(lm.fagree)
lm.fconsc<-lm(fzconsc~med_inc+perAA+perFem+perBA+perUrb+perHisp+voteO+vryrel, data=data)
summary(lm.fconsc)
lm.fneuro<-lm(fzneuro~med_inc+perAA+perFem+perBA+perUrb+perHisp+voteO+vryrel, data=data)
summary(lm.fneuro)
lm.fopen<-lm(fzopen~med_inc+perAA+perFem+perBA+perUrb+perHisp+voteO+vryrel, data=data)
summary(lm.fopen)

lm.E_LT30<-lm(E_LT30~med_inc+perAA+perFem+perBA+perUrb+perHisp+voteO+vryrel, data=data)
summary(lm.E_LT30)
lm.A_LT30<-lm(A_LT30~med_inc+perAA+perFem+perBA+perUrb+perHisp+voteO+vryrel, data=data)
summary(lm.A_LT30)
lm.C_LT30<-lm(C_LT30~med_inc+perAA+perFem+perBA+perUrb+perHisp+voteO+vryrel, data=data)
summary(lm.C_LT30)
lm.N_LT30<-lm(N_LT30~med_inc+perAA+perFem+perBA+perUrb+perHisp+voteO+vryrel, data=data)
summary(lm.N_LT30)
lm.O_LT30<-lm(O_LT30~med_inc+perAA+perFem+perBA+perUrb+perHisp+voteO+vryrel, data=data)
summary(lm.O_LT30)

lm.E_GT30<-lm(E_GT30~med_inc+perAA+perFem+perBA+perUrb+perHisp+voteO+vryrel, data=data)
summary(lm.E_GT30)
lm.A_GT30<-lm(A_GT30~med_inc+perAA+perFem+perBA+perUrb+perHisp+voteO+vryrel, data=data)
summary(lm.A_GT30)
lm.C_GT30<-lm(C_GT30~med_inc+perAA+perFem+perBA+perUrb+perHisp+voteO+vryrel, data=data)
summary(lm.C_GT30)
lm.N_GT30<-lm(N_GT30~med_inc+perAA+perFem+perBA+perUrb+perHisp+voteO+vryrel, data=data)
summary(lm.N_GT30)
lm.O_GT30<-lm(O_GT30~med_inc+perAA+perFem+perBA+perUrb+perHisp+voteO+vryrel, data=data)
summary(lm.O_GT30)

lm.GenD_E<-lm(GenD_E~med_inc+perAA+perFem+perBA+perUrb+perHisp+voteO+vryrel, data=data)
summary(lm.GenD_E)
lm.GenD_A<-lm(GenD_A~med_inc+perAA+perFem+perBA+perUrb+perHisp+voteO+vryrel, data=data)
summary(lm.GenD_A)
lm.GenD_C<-lm(GenD_C~med_inc+perAA+perFem+perBA+perUrb+perHisp+voteO+vryrel, data=data)
summary(lm.GenD_C)
lm.GenD_N<-lm(GenD_N~med_inc+perAA+perFem+perBA+perUrb+perHisp+voteO+vryrel, data=data)
summary(lm.GenD_N)
lm.GenD_O<-lm(GenD_O~med_inc+perAA+perFem+perBA+perUrb+perHisp+voteO+vryrel, data=data)
summary(lm.GenD_O)

lm.AgeD_E<-lm(AgeD_E~med_inc+perAA+perFem+perBA+perUrb+perHisp+voteO+vryrel, data=data)
summary(lm.AgeD_E)
lm.AgeD_A<-lm(AgeD_A~med_inc+perAA+perFem+perBA+perUrb+perHisp+voteO+vryrel, data=data)
summary(lm.AgeD_A)
lm.AgeD_C<-lm(AgeD_C~med_inc+perAA+perFem+perBA+perUrb+perHisp+voteO+vryrel, data=data)
summary(lm.AgeD_C)
lm.AgeD_N<-lm(AgeD_N~med_inc+perAA+perFem+perBA+perUrb+perHisp+voteO+vryrel, data=data)
summary(lm.AgeD_N)
lm.AgeD_O<-lm(AgeD_O~med_inc+perAA+perFem+perBA+perUrb+perHisp+voteO+vryrel, data=data)
summary(lm.AgeD_O)

lm.tfr<-lm(TFR~med_inc+perAA+perFem+perBA+perUrb+perHisp+voteO+vryrel, data=data)
summary(lm.tfr)
lm.alpha<-lm(alpha~med_inc+perAA+perFem+perBA+perUrb+perHisp+voteO+vryrel, data=data)
summary(lm.alpha)
lm.peak<-lm(peak~med_inc+perAA+perFem+perBA+perUrb+perHisp+voteO+vryrel, data=data)
summary(lm.peak)
lm.stop<-lm(stop~med_inc+perAA+perFem+perBA+perUrb+perHisp+voteO+vryrel, data=data)
summary(lm.stop)

lm.ageFB<-lm(ageFB~med_inc+perAA+perFem+perBA+perUrb+perHisp+voteO+vryrel, data=data)
summary(lm.ageFB)
lm.ageFM<-lm(t_ageFM~med_inc+perAA+perFem+perBA+perUrb+perHisp+voteO+vryrel, data=data)
summary(lm.ageFM)
lm.nvrmarr<-lm(nevermar~med_inc+perAA+perFem+perBA+perUrb+perHisp+voteO+vryrel, data=data)
summary(lm.nvrmarr)
lm.div<-lm(divorce~med_inc+perAA+perFem+perBA+perUrb+perHisp+voteO+vryrel, data=data)
summary(lm.div)
lm.coh<-lm(cohabit~med_inc+perAA+perFem+perBA+perUrb+perHisp+voteO+vryrel, data=data)
summary(lm.coh)
lm.nmf<-lm(t_nmf~med_inc+perAA+perFem+perBA+perUrb+perHisp+voteO+vryrel, data=data)
summary(lm.nmf)
lm.unint<-lm(unintprg~med_inc+perAA+perFem+perBA+perUrb+perHisp+voteO+vryrel, data=data)
summary(lm.unint)
lm.abr<-lm(abortion~med_inc+perAA+perFem+perBA+perUrb+perHisp+voteO+vryrel, data=data)
summary(lm.abr)
lm.fmpl<-lm(famplnpw~med_inc+perAA+perFem+perBA+perUrb+perHisp+voteO+vryrel, data=data)
summary(lm.fmpl)

#save standardized residuals in data

data$Zext<-scale(residuals(lm.rz_ext))
data$Zagr<-scale(residuals(lm.rz_agr))
data$Zcns<-scale(residuals(lm.rz_cns))
data$Zneu<-scale(residuals(lm.rz_neu))
data$Zopn<-scale(residuals(lm.rz_opn))

data$Zmext<-scale(residuals(lm.mextra))
data$Zmagr<-scale(residuals(lm.magree))
data$Zmcns<-scale(residuals(lm.mconsc))
data$Zmneu<-scale(residuals(lm.mneuro))
data$Zmopn<-scale(residuals(lm.mopen))

data$Zfext<-scale(residuals(lm.fextra))
data$Zfagr<-scale(residuals(lm.fagree))
data$Zfcns<-scale(residuals(lm.fconsc))
data$Zfneu<-scale(residuals(lm.fneuro))
data$Zfopn<-scale(residuals(lm.fopen))

data$Ze_LT30<-scale(residuals(lm.E_LT30))
data$Za_LT30<-scale(residuals(lm.A_LT30))
data$Zc_LT30<-scale(residuals(lm.C_LT30))
data$Zn_LT30<-scale(residuals(lm.N_LT30))
data$Zo_LT30<-scale(residuals(lm.O_LT30))

data$Ze_GT30<-scale(residuals(lm.E_GT30))
data$Za_GT30<-scale(residuals(lm.A_GT30))
data$Zc_GT30<-scale(residuals(lm.C_GT30))
data$Zn_GT30<-scale(residuals(lm.N_GT30))
data$Zo_GT30<-scale(residuals(lm.O_GT30))

data$ZgenD_E<-scale(residuals(lm.GenD_E))
data$ZgenD_A<-scale(residuals(lm.GenD_A))
data$ZgenD_C<-scale(residuals(lm.GenD_C))
data$ZgenD_N<-scale(residuals(lm.GenD_N))
data$ZgenD_O<-scale(residuals(lm.GenD_O))

data$ZageD_E<-scale(residuals(lm.AgeD_E))
data$ZageD_A<-scale(residuals(lm.AgeD_A))
data$ZageD_C<-scale(residuals(lm.AgeD_C))
data$ZageD_N<-scale(residuals(lm.AgeD_N))
data$ZageD_O<-scale(residuals(lm.AgeD_O))

data$Ztfr<-scale(residuals(lm.tfr))
data$Zalpha<-scale(residuals(lm.alpha))
data$Zpeak<-scale(residuals(lm.peak))
data$Zstop<-scale(residuals(lm.stop))

data$Zafb<-scale(residuals(lm.ageFB))
data$Zafm<-scale(residuals(lm.ageFM))
data$Znvm<-scale(residuals(lm.nvrmarr))
data$Zdiv<-scale(residuals(lm.div))
data$Zcoh<-scale(residuals(lm.coh))
data$Znmf<-scale(residuals(lm.nmf))
data$Zuni<-scale(residuals(lm.unint))
data$Zabr<-scale(residuals(lm.abr))
data$Zfmp<-scale(residuals(lm.fmpl))

####Read in geographic shapefile####

map <- readOGR(dsn=getwd(), layer="US Map")
proj4string(map)
is.projected(map)

plot(map)

map2 <- spTransform(map, CRS("+init=ESRI:102004"))
proj4string(map2)
is.projected(map2)

plot(map2)

#merge personality/fertility data with geo data

map.join <- merge(map2, data, by="STATE_ABBR")

#create geo weight matrix
mapgal <- poly2nb(map.join)
weightQ1 <- nb2listw(mapgal, zero.policy = TRUE)

####spatial autocorrelation of raw data (Supplemental Table 1)####

moran.test(map.join$rz_ext, weightQ1, alternative="two.sided", zero.policy = TRUE)
moran.test(map.join$rz_agr, weightQ1, alternative="two.sided", zero.policy = TRUE)
moran.test(map.join$rz_cns, weightQ1, alternative="two.sided", zero.policy = TRUE)
moran.test(map.join$rz_neu, weightQ1, alternative="two.sided", zero.policy = TRUE)
moran.test(map.join$rz_opn, weightQ1, alternative="two.sided", zero.policy = TRUE)

moran.test(map.join$mzextra, weightQ1, alternative="two.sided", zero.policy = TRUE)
moran.test(map.join$mzagree, weightQ1, alternative="two.sided", zero.policy = TRUE)
moran.test(map.join$mzconsc, weightQ1, alternative="two.sided", zero.policy = TRUE)
moran.test(map.join$mzneuro, weightQ1, alternative="two.sided", zero.policy = TRUE)
moran.test(map.join$mzopen, weightQ1, alternative="two.sided", zero.policy = TRUE)

moran.test(map.join$fzextra, weightQ1, alternative="two.sided", zero.policy = TRUE)
moran.test(map.join$fzagree, weightQ1, alternative="two.sided", zero.policy = TRUE)
moran.test(map.join$fzconsc, weightQ1, alternative="two.sided", zero.policy = TRUE)
moran.test(map.join$fzneuro, weightQ1, alternative="two.sided", zero.policy = TRUE)
moran.test(map.join$fzopen, weightQ1, alternative="two.sided", zero.policy = TRUE)

moran.test(map.join$E_LT30, weightQ1, alternative="two.sided", zero.policy = TRUE)
moran.test(map.join$A_LT30, weightQ1, alternative="two.sided", zero.policy = TRUE)
moran.test(map.join$C_LT30, weightQ1, alternative="two.sided", zero.policy = TRUE)
moran.test(map.join$N_LT30, weightQ1, alternative="two.sided", zero.policy = TRUE)
moran.test(map.join$O_LT30, weightQ1, alternative="two.sided", zero.policy = TRUE)

moran.test(map.join$E_GT30, weightQ1, alternative="two.sided", zero.policy = TRUE)
moran.test(map.join$A_GT30, weightQ1, alternative="two.sided", zero.policy = TRUE)
moran.test(map.join$C_GT30, weightQ1, alternative="two.sided", zero.policy = TRUE)
moran.test(map.join$N_GT30, weightQ1, alternative="two.sided", zero.policy = TRUE)
moran.test(map.join$O_GT30, weightQ1, alternative="two.sided", zero.policy = TRUE)

moran.test(map.join$AgeD_E, weightQ1, alternative="two.sided", zero.policy = TRUE)
moran.test(map.join$AgeD_A, weightQ1, alternative="two.sided", zero.policy = TRUE)
moran.test(map.join$AgeD_C, weightQ1, alternative="two.sided", zero.policy = TRUE)
moran.test(map.join$AgeD_N, weightQ1, alternative="two.sided", zero.policy = TRUE)
moran.test(map.join$AgeD_O, weightQ1, alternative="two.sided", zero.policy = TRUE)

moran.test(map.join$GenD_E, weightQ1, alternative="two.sided", zero.policy = TRUE)
moran.test(map.join$GenD_A, weightQ1, alternative="two.sided", zero.policy = TRUE)
moran.test(map.join$GenD_C, weightQ1, alternative="two.sided", zero.policy = TRUE)
moran.test(map.join$GenD_N, weightQ1, alternative="two.sided", zero.policy = TRUE)
moran.test(map.join$GenD_O, weightQ1, alternative="two.sided", zero.policy = TRUE)

moran.test(map.join$TFR, weightQ1, alternative="two.sided", zero.policy = TRUE)
moran.test(map.join$alpha, weightQ1, alternative="two.sided", zero.policy = TRUE)
moran.test(map.join$peak, weightQ1, alternative="two.sided", zero.policy = TRUE)
moran.test(map.join$stop, weightQ1, alternative="two.sided", zero.policy = TRUE)

moran.test(map.join$ageFB, weightQ1, alternative="two.sided", zero.policy = TRUE)
moran.test(map.join$t_ageFM, weightQ1, alternative="two.sided", zero.policy = TRUE)
moran.test(map.join$nevermar, weightQ1, alternative="two.sided", zero.policy = TRUE)
moran.test(map.join$divorce, weightQ1, alternative="two.sided", zero.policy = TRUE)
moran.test(map.join$cohabit, weightQ1, alternative="two.sided", zero.policy = TRUE)
moran.test(map.join$t_nmf, weightQ1, alternative="two.sided", zero.policy = TRUE)
moran.test(map.join$unintprg, weightQ1, alternative="two.sided", zero.policy = TRUE)
moran.test(map.join$abortion, weightQ1, alternative="two.sided", zero.policy = TRUE)
moran.test(map.join$famplnpw, weightQ1, alternative="two.sided", zero.policy = TRUE)

moran.test(map.join$med_inc, weightQ1, alternative="two.sided", zero.policy = TRUE)
moran.test(map.join$perAA, weightQ1, alternative="two.sided", zero.policy = TRUE)
moran.test(map.join$perFem, weightQ1, alternative="two.sided", zero.policy = TRUE)
moran.test(map.join$perBA, weightQ1, alternative="two.sided", zero.policy = TRUE)
moran.test(map.join$perUrb, weightQ1, alternative="two.sided", zero.policy = TRUE)
moran.test(map.join$perHisp, weightQ1, alternative="two.sided", zero.policy = TRUE)
moran.test(map.join$voteO, weightQ1, alternative="two.sided", zero.policy = TRUE)
moran.test(map.join$vryrel, weightQ1, alternative="two.sided", zero.policy = TRUE)

####spatial autocorrelation of residualized data (Supplemental Table 1)####

moran.test(map.join$Zext, weightQ1, alternative="two.sided", zero.policy = TRUE)
moran.test(map.join$Zagr, weightQ1, alternative="two.sided", zero.policy = TRUE)
moran.test(map.join$Zcns, weightQ1, alternative="two.sided", zero.policy = TRUE)
moran.test(map.join$Zneu, weightQ1, alternative="two.sided", zero.policy = TRUE)#sig
moran.test(map.join$Zopn, weightQ1, alternative="two.sided", zero.policy = TRUE)

moran.test(map.join$Zmext, weightQ1, alternative="two.sided", zero.policy = TRUE)
moran.test(map.join$Zmagr, weightQ1, alternative="two.sided", zero.policy = TRUE)
moran.test(map.join$Zmcns, weightQ1, alternative="two.sided", zero.policy = TRUE)
moran.test(map.join$Zmneu, weightQ1, alternative="two.sided", zero.policy = TRUE)
moran.test(map.join$Zmopn, weightQ1, alternative="two.sided", zero.policy = TRUE)

moran.test(map.join$Zfext, weightQ1, alternative="two.sided", zero.policy = TRUE)
moran.test(map.join$Zfagr, weightQ1, alternative="two.sided", zero.policy = TRUE)
moran.test(map.join$Zfcns, weightQ1, alternative="two.sided", zero.policy = TRUE)
moran.test(map.join$Zfneu, weightQ1, alternative="two.sided", zero.policy = TRUE)#sig
moran.test(map.join$Zfopn, weightQ1, alternative="two.sided", zero.policy = TRUE)

moran.test(map.join$Ze_LT30, weightQ1, alternative="two.sided", zero.policy = TRUE)
moran.test(map.join$Za_LT30, weightQ1, alternative="two.sided", zero.policy = TRUE)
moran.test(map.join$Zc_LT30, weightQ1, alternative="two.sided", zero.policy = TRUE)
moran.test(map.join$Zn_LT30, weightQ1, alternative="two.sided", zero.policy = TRUE)
moran.test(map.join$Zo_LT30, weightQ1, alternative="two.sided", zero.policy = TRUE)

moran.test(map.join$Ze_GT30, weightQ1, alternative="two.sided", zero.policy = TRUE)
moran.test(map.join$Za_GT30, weightQ1, alternative="two.sided", zero.policy = TRUE)
moran.test(map.join$Zc_GT30, weightQ1, alternative="two.sided", zero.policy = TRUE)
moran.test(map.join$Zn_GT30, weightQ1, alternative="two.sided", zero.policy = TRUE)
moran.test(map.join$Zo_GT30, weightQ1, alternative="two.sided", zero.policy = TRUE)

moran.test(map.join$ZgenD_E, weightQ1, alternative="two.sided", zero.policy = TRUE)
moran.test(map.join$ZgenD_A, weightQ1, alternative="two.sided", zero.policy = TRUE)
moran.test(map.join$ZgenD_C, weightQ1, alternative="two.sided", zero.policy = TRUE)
moran.test(map.join$ZgenD_N, weightQ1, alternative="two.sided", zero.policy = TRUE)
moran.test(map.join$ZgenD_O, weightQ1, alternative="two.sided", zero.policy = TRUE)

moran.test(map.join$ZageD_E, weightQ1, alternative="two.sided", zero.policy = TRUE)
moran.test(map.join$ZageD_A, weightQ1, alternative="two.sided", zero.policy = TRUE)
moran.test(map.join$ZageD_C, weightQ1, alternative="two.sided", zero.policy = TRUE)
moran.test(map.join$ZageD_N, weightQ1, alternative="two.sided", zero.policy = TRUE)
moran.test(map.join$ZageD_O, weightQ1, alternative="two.sided", zero.policy = TRUE)

moran.test(map.join$Ztfr, weightQ1, alternative="two.sided", zero.policy = TRUE)
moran.test(map.join$Zalpha, weightQ1, alternative="two.sided", zero.policy = TRUE)
moran.test(map.join$Zpeak, weightQ1, alternative="two.sided", zero.policy = TRUE) #sig
moran.test(map.join$Zstop, weightQ1, alternative="two.sided", zero.policy = TRUE)

moran.test(map.join$Zafb, weightQ1, alternative="two.sided", zero.policy = TRUE)#sig
moran.test(map.join$Zafm, weightQ1, alternative="two.sided", zero.policy = TRUE)
moran.test(map.join$Znvm, weightQ1, alternative="two.sided", zero.policy = TRUE)#sig
moran.test(map.join$Zdiv, weightQ1, alternative="two.sided", zero.policy = TRUE)#sig
moran.test(map.join$Zcoh, weightQ1, alternative="two.sided", zero.policy = TRUE)
moran.test(map.join$Znmf, weightQ1, alternative="two.sided", zero.policy = TRUE)
moran.test(map.join$Zuni, weightQ1, alternative="two.sided", zero.policy = TRUE)
moran.test(map.join$Zabr, weightQ1, alternative="two.sided", zero.policy = TRUE)
moran.test(map.join$Zfmp, weightQ1, alternative="two.sided", zero.policy = TRUE)

####Diagnostic check on residuals with significant spatial autocorrelation####

#PEAK

spt.peak<- lm(peak~med_inc+perAA+perFem+perBA+perUrb+perHisp+voteO+vryrel, data = map.join)
moran.test(spt.peak$residuals, weightQ1, alternative="two.sided", zero.policy = TRUE)
lm.LMtests(spt.peak, weightQ1, zero.policy = TRUE, test=c("LMerr", "LMlag", "RLMerr","RLMlag", "SARMA"))
#supports using spatial error model
err.peak<-errorsarlm(peak~med_inc+perAA+perFem+perBA+perUrb+perHisp+voteO+vryrel, 
                     data = map.join, weightQ1, method="eigen", quiet = FALSE, zero.policy=TRUE, tol.solve=1.0e-15)
summary(err.peak)
moran.test(err.peak$residuals, weightQ1, alternative="two.sided", zero.policy = TRUE)
#residuals from spatial regression model no longer show autocorrelation
#use residuals from spatial error model

map.join$ZSpeak<-scale(residuals(err.peak))

#NEUROTICISM

spt.neu<- lm(rz_neu~med_inc+perAA+perFem+perBA+perUrb+perHisp+voteO+vryrel, data = map.join)
moran.test(spt.neu$residuals, weightQ1, alternative="two.sided", zero.policy = TRUE)
lm.LMtests(spt.neu, weightQ1, zero.policy = TRUE, test=c("LMerr", "LMlag", "RLMerr","RLMlag", "SARMA"))
#supports using spatial lag model
lag.neu<-lagsarlm(rz_neu~med_inc+perAA+perFem+perBA+perUrb+perHisp+voteO+vryrel, data = map.join, 
                  weightQ1, method="eigen", quiet = FALSE, zero.policy=TRUE, tol.solve=1.0e-15)
summary(lag.neu)
moran.test(lag.neu$residuals, weightQ1, alternative="two.sided", zero.policy = TRUE)
#residuals from spatial regression model no longer show autocorrelation
#use residuals from spatial lag model

map.join$ZSneu<-scale(residuals(lag.neu))

#FEMALE NEUROTICISM

spt.fneu<- lm(fzneuro~med_inc+perAA+perFem+perBA+perUrb+perHisp+voteO+vryrel, data = map.join)
moran.test(spt.fneu$residuals, weightQ1, alternative="two.sided", zero.policy = TRUE)
lm.LMtests(spt.fneu, weightQ1, zero.policy = TRUE, test=c("LMerr", "LMlag", "RLMerr","RLMlag", "SARMA"))
#supports using spatial error model
err.fneu<-errorsarlm(fzneuro~med_inc+perAA+perFem+perBA+perUrb+perHisp+voteO+vryrel, data = map.join,
                     weightQ1, method="eigen", quiet = FALSE, zero.policy=TRUE, tol.solve=1.0e-15)
summary(err.fneu)
moran.test(err.fneu$residuals, weightQ1, alternative="two.sided", zero.policy = TRUE)
#residuals from spatial regression model no longer show autocorrelation
#use residuals from spatial error model

map.join$ZSfneu<-scale(residuals(err.fneu))

#AGE AT FIRST BIRTH

spt.ageFB<-lm(ageFB~med_inc+perAA+perFem+perBA+perUrb+perHisp+voteO+vryrel, data=map.join)
moran.test(spt.ageFB$residuals, weightQ1, alternative="two.sided", zero.policy = TRUE)
lm.LMtests(spt.ageFB,weightQ1, zero.policy = TRUE, test=c("LMerr", "LMlag", "RLMerr","RLMlag", "SARMA"))
#supports using spatial error model
err.ageFB<-errorsarlm(ageFB~med_inc+perAA+perFem+perBA+perUrb+perHisp+voteO+vryrel, data=map.join, 
                      weightQ1,method="eigen",quiet=F,zero.policy=T,tol.solve=1.0e-15)
summary(err.ageFB)
moran.test(err.ageFB$residuals,weightQ1,alternative="two.sided",zero.policy=T)
#residuals from spatial regression model no longer show autocorrelation
#use residuals from spatial error model

map.join$ZSafb<-scale(residuals(err.ageFB))

#PERCENT NEVER MARRIED

spt.nvm<-lm(nevermar~med_inc+perAA+perFem+perBA+perUrb+perHisp+voteO+vryrel, data=map.join)
moran.test(spt.nvm$residuals, weightQ1, alternative="two.sided", zero.policy = TRUE)
lm.LMtests(spt.nvm,weightQ1, zero.policy = TRUE, test=c("LMerr", "LMlag", "RLMerr","RLMlag", "SARMA"))
#supports spatial error model
err.nvrmarr<-errorsarlm(nevermar~med_inc+perAA+perFem+perBA+perUrb+perHisp+voteO+vryrel, data=map.join,
                        weightQ1,method="eigen",quiet=F,zero.policy=T,tol.solve=1.0e-15)
summary(err.nvrmarr)
moran.test(err.nvrmarr$residuals,weightQ1,alternative="two.sided",zero.policy=T)
#residuals from spatial regression model no longer show autocorrelation
#use residuals from spatial error model

map.join$ZSnvm<-scale(residuals(err.nvrmarr))

#PERCENT DIVORCE

spt.div<-lm(divorce~med_inc+perAA+perFem+perBA+perUrb+perHisp+voteO+vryrel, data=map.join)
moran.test(spt.div$residuals, weightQ1, alternative="two.sided", zero.policy = TRUE)
lm.LMtests(spt.div,weightQ1, zero.policy = TRUE, test=c("LMerr", "LMlag", "RLMerr","RLMlag", "SARMA"))
#supports spatial error model
err.div<-errorsarlm(divorce~med_inc+perAA+perFem+perBA+perUrb+perHisp+voteO+vryrel, data=map.join, 
                    weightQ1,method="eigen",quiet=F,zero.policy=T,tol.solve=1.0e-15)
summary(err.div)
moran.test(err.div$residuals,weightQ1,alternative="two.sided",zero.policy=T)
#residuals from spatial regression model no longer show autocorrelation
#use residuals from spatial error model

map.join$ZSdiv<-scale(residuals(err.div))

####residual descriptives####

res.desc<-describe(map.join@data)

####Correlations Table 1####

cor.test(map.join$Ztfr, map.join$Zext)
cor.test(map.join$Ztfr, map.join$Zagr)
cor.test(map.join$Ztfr, map.join$Zcns)
cor.test(map.join$Ztfr, map.join$ZSneu)
cor.test(map.join$Ztfr, map.join$Zopn)

cor.test(map.join$Zalpha, map.join$Zext)
cor.test(map.join$Zalpha, map.join$Zagr)
cor.test(map.join$Zalpha, map.join$Zcns)
cor.test(map.join$Zalpha, map.join$ZSneu)
cor.test(map.join$Zalpha, map.join$Zopn)

cor.test(map.join$ZSpeak, map.join$Zext)
cor.test(map.join$ZSpeak, map.join$Zagr)
cor.test(map.join$ZSpeak, map.join$Zcns)
cor.test(map.join$ZSpeak, map.join$ZSneu)
cor.test(map.join$ZSpeak, map.join$Zopn)

cor.test(map.join$Zstop, map.join$Zext)
cor.test(map.join$Zstop, map.join$Zagr)
cor.test(map.join$Zstop, map.join$Zcns)
cor.test(map.join$Zstop, map.join$ZSneu)
cor.test(map.join$Zstop, map.join$Zopn)

cor.test(map.join$ZSafb, map.join$Zext)
cor.test(map.join$ZSafb, map.join$Zagr)
cor.test(map.join$ZSafb, map.join$Zcns)
cor.test(map.join$ZSafb, map.join$ZSneu)
cor.test(map.join$ZSafb, map.join$Zopn)

cor.test(map.join$Zafm, map.join$Zext)
cor.test(map.join$Zafm, map.join$Zagr)
cor.test(map.join$Zafm, map.join$Zcns)
cor.test(map.join$Zafm, map.join$ZSneu)
cor.test(map.join$Zafm, map.join$Zopn)

cor.test(map.join$ZSnvm, map.join$Zext)
cor.test(map.join$ZSnvm, map.join$Zagr)
cor.test(map.join$ZSnvm, map.join$Zcns)
cor.test(map.join$ZSnvm, map.join$ZSneu)
cor.test(map.join$ZSnvm, map.join$Zopn)

cor.test(map.join$ZSdiv, map.join$Zext)
cor.test(map.join$ZSdiv, map.join$Zagr)
cor.test(map.join$ZSdiv, map.join$Zcns)
cor.test(map.join$ZSdiv, map.join$ZSneu)
cor.test(map.join$ZSdiv, map.join$Zopn)

cor.test(map.join$Zcoh, map.join$Zext)
cor.test(map.join$Zcoh, map.join$Zagr)
cor.test(map.join$Zcoh, map.join$Zcns)
cor.test(map.join$Zcoh, map.join$ZSneu)
cor.test(map.join$Zcoh, map.join$Zopn)

cor.test(map.join$Znmf, map.join$Zext)
cor.test(map.join$Znmf, map.join$Zagr)
cor.test(map.join$Znmf, map.join$Zcns)
cor.test(map.join$Znmf, map.join$ZSneu)
cor.test(map.join$Znmf, map.join$Zopn)

cor.test(map.join$Zuni, map.join$Zext)
cor.test(map.join$Zuni, map.join$Zagr)
cor.test(map.join$Zuni, map.join$Zcns)
cor.test(map.join$Zuni, map.join$ZSneu)
cor.test(map.join$Zuni, map.join$Zopn)

cor.test(map.join$Zabr, map.join$Zext)
cor.test(map.join$Zabr, map.join$Zagr)
cor.test(map.join$Zabr, map.join$Zcns)
cor.test(map.join$Zabr, map.join$ZSneu)
cor.test(map.join$Zabr, map.join$Zopn)

cor.test(map.join$Zfmp, map.join$Zext)
cor.test(map.join$Zfmp, map.join$Zagr)
cor.test(map.join$Zfmp, map.join$Zcns)
cor.test(map.join$Zfmp, map.join$ZSneu)
cor.test(map.join$Zfmp, map.join$Zopn)

####Male and Female Personality (Supplemental Table 2)####

#Get average male female correlation (page 20)

(cor(map.join$Zmext,map.join$Zfext)+
cor(map.join$Zmagr,map.join$Zfagr)+
cor(map.join$Zmcns,map.join$Zfcns)+
cor(map.join$Zmneu,map.join$ZSfneu)+
cor(map.join$Zmopn,map.join$Zfopn))/5

#Extraversion

reg.tfr.gender.Ext<-lm(Ztfr~Zmext+Zfext, data=map.join@data)
summary(reg.tfr.gender.Ext)
tfr.gender.Ext<-commonalityCoefficients(map.join@data,"Ztfr", list("Zmext", "Zfext"))
tfr.gender.Ext

reg.alp.gender.Ext<-lm(Zalpha~Zmext+Zfext, data=map.join@data)
summary(reg.alp.gender.Ext)
alp.gender.Ext<-commonalityCoefficients(map.join@data,"Zalpha", list("Zmext", "Zfext"))
alp.gender.Ext

reg.pea.gender.Ext<-lm(ZSpeak~Zmext+Zfext, data=map.join@data)
summary(reg.pea.gender.Ext)
pea.gender.Ext<-commonalityCoefficients(map.join@data,"ZSpeak", list("Zmext", "Zfext"))
pea.gender.Ext

reg.stp.gender.Ext<-lm(Zstop~Zmext+Zfext, data=map.join@data)
summary(reg.stp.gender.Ext)
stp.gender.Ext<-commonalityCoefficients(map.join@data,"Zstop", list("Zmext", "Zfext"))
stp.gender.Ext

reg.afb.gender.Ext<-lm(ZSafb~Zmext+Zfext, data=map.join@data)
summary(reg.afb.gender.Ext)
afb.gender.Ext<-commonalityCoefficients(map.join@data,"ZSafb", list("Zmext", "Zfext"))
afb.gender.Ext

reg.afm.gender.Ext<-lm(Zafm~Zmext+Zfext, data=map.join@data)
summary(reg.afm.gender.Ext)
afm.gender.Ext<-commonalityCoefficients(map.join@data,"Zafm", list("Zmext", "Zfext"))
afm.gender.Ext

reg.nvm.gender.Ext<-lm(ZSnvm~Zmext+Zfext, data=map.join@data)
summary(reg.nvm.gender.Ext)
nvm.gender.Ext<-commonalityCoefficients(map.join@data,"ZSnvm", list("Zmext", "Zfext"))
nvm.gender.Ext

reg.div.gender.Ext<-lm(ZSdiv~Zmext+Zfext, data=map.join@data)
summary(reg.div.gender.Ext)
div.gender.Ext<-commonalityCoefficients(map.join@data,"ZSdiv", list("Zmext", "Zfext"))
div.gender.Ext

reg.coh.gender.Ext<-lm(Zcoh~Zmext+Zfext, data=map.join@data)
summary(reg.coh.gender.Ext)
coh.gender.Ext<-commonalityCoefficients(map.join@data,"Zcoh", list("Zmext", "Zfext"))
coh.gender.Ext

reg.nmf.gender.Ext<-lm(Znmf~Zmext+Zfext, data=map.join@data)
summary(reg.nmf.gender.Ext)
nmf.gender.Ext<-commonalityCoefficients(map.join@data,"Znmf", list("Zmext", "Zfext"))
nmf.gender.Ext

reg.uni.gender.Ext<-lm(Zuni~Zmext+Zfext, data=map.join@data)
summary(reg.uni.gender.Ext)
uni.gender.Ext<-commonalityCoefficients(map.join@data,"Zuni", list("Zmext", "Zfext"))
uni.gender.Ext

reg.abr.gender.Ext<-lm(Zabr~Zmext+Zfext, data=map.join@data)
summary(reg.abr.gender.Ext)
abr.gender.Ext<-commonalityCoefficients(map.join@data,"Zabr", list("Zmext", "Zfext"))
abr.gender.Ext

reg.fmp.gender.Ext<-lm(Zfmp~Zmext+Zfext, data=map.join@data)
summary(reg.fmp.gender.Ext)
fmp.gender.Ext<-commonalityCoefficients(map.join@data,"Zfmp", list("Zmext", "Zfext"))
fmp.gender.Ext

#Agreeableness

reg.tfr.gender.Agr<-lm(Ztfr~Zmagr+Zfagr, data=map.join@data)
summary(reg.tfr.gender.Agr)
tfr.gender.Agr<-commonalityCoefficients(map.join@data,"Ztfr", list("Zmagr", "Zfagr"))
tfr.gender.Agr

reg.alp.gender.Agr<-lm(Zalpha~Zmagr+Zfagr, data=map.join@data)
summary(reg.alp.gender.Agr)
alp.gender.Agr<-commonalityCoefficients(map.join@data,"Zalpha", list("Zmagr", "Zfagr"))
alp.gender.Agr

reg.pea.gender.Agr<-lm(ZSpeak~Zmagr+Zfagr, data=map.join@data)
summary(reg.pea.gender.Agr)
pea.gender.Agr<-commonalityCoefficients(map.join@data,"ZSpeak", list("Zmagr", "Zfagr"))
pea.gender.Agr

reg.stp.gender.Agr<-lm(Zstop~Zmagr+Zfagr, data=map.join@data)
summary(reg.stp.gender.Agr)
stp.gender.Agr<-commonalityCoefficients(map.join@data,"Zstop", list("Zmagr", "Zfagr"))
stp.gender.Agr

reg.afb.gender.Agr<-lm(ZSafb~Zmagr+Zfagr, data=map.join@data)
summary(reg.afb.gender.Agr)
afb.gender.Agr<-commonalityCoefficients(map.join@data,"ZSafb", list("Zmagr", "Zfagr"))
afb.gender.Agr

reg.afm.gender.Agr<-lm(Zafm~Zmagr+Zfagr, data=map.join@data)
summary(reg.afm.gender.Agr)
afm.gender.Agr<-commonalityCoefficients(map.join@data,"Zafm", list("Zmagr", "Zfagr"))
afm.gender.Agr

reg.nvm.gender.Agr<-lm(ZSnvm~Zmagr+Zfagr, data=map.join@data)
summary(reg.nvm.gender.Agr)
nvm.gender.Agr<-commonalityCoefficients(map.join@data,"ZSnvm", list("Zmagr", "Zfagr"))
nvm.gender.Agr

reg.div.gender.Agr<-lm(ZSdiv~Zmagr+Zfagr, data=map.join@data)
summary(reg.div.gender.Agr)
div.gender.Agr<-commonalityCoefficients(map.join@data,"ZSdiv", list("Zmagr", "Zfagr"))
div.gender.Agr

reg.coh.gender.Agr<-lm(Zcoh~Zmagr+Zfagr, data=map.join@data)
summary(reg.coh.gender.Agr)
coh.gender.Agr<-commonalityCoefficients(map.join@data,"Zcoh", list("Zmagr", "Zfagr"))
coh.gender.Agr

reg.nmf.gender.Agr<-lm(Znmf~Zmagr+Zfagr, data=map.join@data)
summary(reg.nmf.gender.Agr)
nmf.gender.Agr<-commonalityCoefficients(map.join@data,"Znmf", list("Zmagr", "Zfagr"))
nmf.gender.Agr

reg.uni.gender.Agr<-lm(Zuni~Zmagr+Zfagr, data=map.join@data)
summary(reg.uni.gender.Agr)
uni.gender.Agr<-commonalityCoefficients(map.join@data,"Zuni", list("Zmagr", "Zfagr"))
uni.gender.Agr

reg.abr.gender.Agr<-lm(Zabr~Zmagr+Zfagr, data=map.join@data)
summary(reg.abr.gender.Agr)
abr.gender.Agr<-commonalityCoefficients(map.join@data,"Zabr", list("Zmagr", "Zfagr"))
abr.gender.Agr

reg.fmp.gender.Agr<-lm(Zfmp~Zmagr+Zfagr, data=map.join@data)
summary(reg.fmp.gender.Agr)
fmp.gender.Agr<-commonalityCoefficients(map.join@data,"Zfmp", list("Zmagr", "Zfagr"))
fmp.gender.Agr

#Conscientiousness

reg.tfr.gender.Cns<-lm(Ztfr~Zmcns+Zfcns, data=map.join@data)
summary(reg.tfr.gender.Cns)
tfr.gender.Cns<-commonalityCoefficients(map.join@data,"Ztfr", list("Zmcns", "Zfcns"))
tfr.gender.Cns

reg.alp.gender.Cns<-lm(Zalpha~Zmcns+Zfcns, data=map.join@data)
summary(reg.alp.gender.Cns)
alp.gender.Cns<-commonalityCoefficients(map.join@data,"Zalpha", list("Zmcns", "Zfcns"))
alp.gender.Cns

reg.pea.gender.Cns<-lm(ZSpeak~Zmcns+Zfcns, data=map.join@data)
summary(reg.pea.gender.Cns)
pea.gender.Cns<-commonalityCoefficients(map.join@data,"ZSpeak", list("Zmcns", "Zfcns"))
pea.gender.Cns

reg.stp.gender.Cns<-lm(Zstop~Zmcns+Zfcns, data=map.join@data)
summary(reg.stp.gender.Cns)
stp.gender.Cns<-commonalityCoefficients(map.join@data,"Zstop", list("Zmcns", "Zfcns"))
stp.gender.Cns

reg.afb.gender.Cns<-lm(ZSafb~Zmcns+Zfcns, data=map.join@data)
summary(reg.afb.gender.Cns)
afb.gender.Cns<-commonalityCoefficients(map.join@data,"ZSafb", list("Zmcns", "Zfcns"))
afb.gender.Cns

reg.afm.gender.Cns<-lm(Zafm~Zmcns+Zfcns, data=map.join@data)
summary(reg.afm.gender.Cns)
afm.gender.Cns<-commonalityCoefficients(map.join@data,"Zafm", list("Zmcns", "Zfcns"))
afm.gender.Cns

reg.nvm.gender.Cns<-lm(ZSnvm~Zmcns+Zfcns, data=map.join@data)
summary(reg.nvm.gender.Cns)
nvm.gender.Cns<-commonalityCoefficients(map.join@data,"ZSnvm", list("Zmcns", "Zfcns"))
nvm.gender.Cns

reg.div.gender.Cns<-lm(ZSdiv~Zmcns+Zfcns, data=map.join@data)
summary(reg.div.gender.Cns)
div.gender.Cns<-commonalityCoefficients(map.join@data,"ZSdiv", list("Zmcns", "Zfcns"))
div.gender.Cns

reg.coh.gender.Cns<-lm(Zcoh~Zmcns+Zfcns, data=map.join@data)
summary(reg.coh.gender.Cns)
coh.gender.Cns<-commonalityCoefficients(map.join@data,"Zcoh", list("Zmcns", "Zfcns"))
coh.gender.Cns

reg.nmf.gender.Cns<-lm(Znmf~Zmcns+Zfcns, data=map.join@data)
summary(reg.nmf.gender.Cns)
nmf.gender.Cns<-commonalityCoefficients(map.join@data,"Znmf", list("Zmcns", "Zfcns"))
nmf.gender.Cns

reg.uni.gender.Cns<-lm(Zuni~Zmcns+Zfcns, data=map.join@data)
summary(reg.uni.gender.Cns)
uni.gender.Cns<-commonalityCoefficients(map.join@data,"Zuni", list("Zmcns", "Zfcns"))
uni.gender.Cns

reg.abr.gender.Cns<-lm(Zabr~Zmcns+Zfcns, data=map.join@data)
summary(reg.abr.gender.Cns)
abr.gender.Cns<-commonalityCoefficients(map.join@data,"Zabr", list("Zmcns", "Zfcns"))
abr.gender.Cns

reg.fmp.gender.Cns<-lm(Zfmp~Zmcns+Zfcns, data=map.join@data)
summary(reg.fmp.gender.Cns)
fmp.gender.Cns<-commonalityCoefficients(map.join@data,"Zfmp", list("Zmcns", "Zfcns"))
fmp.gender.Cns

#Neuroticism

reg.tfr.gender.Neu<-lm(Ztfr~Zmneu+ZSfneu, data=map.join@data)
summary(reg.tfr.gender.Neu)
tfr.gender.Neu<-commonalityCoefficients(map.join@data,"Ztfr", list("Zmneu", "ZSfneu"))
tfr.gender.Neu

reg.alp.gender.Neu<-lm(Zalpha~Zmneu+ZSfneu, data=map.join@data)
summary(reg.alp.gender.Neu)
alp.gender.Neu<-commonalityCoefficients(map.join@data,"Zalpha", list("Zmneu", "ZSfneu"))
alp.gender.Neu

reg.pea.gender.Neu<-lm(ZSpeak~Zmneu+ZSfneu, data=map.join@data)
summary(reg.pea.gender.Neu)
pea.gender.Neu<-commonalityCoefficients(map.join@data,"ZSpeak", list("Zmneu", "ZSfneu"))
pea.gender.Neu

reg.stp.gender.Neu<-lm(Zstop~Zmneu+ZSfneu, data=map.join@data)
summary(reg.stp.gender.Neu)
stp.gender.Neu<-commonalityCoefficients(map.join@data,"Zstop", list("Zmneu", "ZSfneu"))
stp.gender.Neu

reg.afb.gender.Neu<-lm(ZSafb~Zmneu+ZSfneu, data=map.join@data)
summary(reg.afb.gender.Neu)
afb.gender.Neu<-commonalityCoefficients(map.join@data,"ZSafb", list("Zmneu", "ZSfneu"))
afb.gender.Neu

reg.afm.gender.Neu<-lm(Zafm~Zmneu+ZSfneu, data=map.join@data)
summary(reg.afm.gender.Neu)
afm.gender.Neu<-commonalityCoefficients(map.join@data,"Zafm", list("Zmneu", "ZSfneu"))
afm.gender.Neu

reg.nvm.gender.Neu<-lm(ZSnvm~Zmneu+ZSfneu, data=map.join@data)
summary(reg.nvm.gender.Neu)
nvm.gender.Neu<-commonalityCoefficients(map.join@data,"ZSnvm", list("Zmneu", "ZSfneu"))
nvm.gender.Neu

reg.div.gender.Neu<-lm(ZSdiv~Zmneu+ZSfneu, data=map.join@data)
summary(reg.div.gender.Neu)
div.gender.Neu<-commonalityCoefficients(map.join@data,"ZSdiv", list("Zmneu", "ZSfneu"))
div.gender.Neu

reg.coh.gender.Neu<-lm(Zcoh~Zmneu+ZSfneu, data=map.join@data)
summary(reg.coh.gender.Neu)
coh.gender.Neu<-commonalityCoefficients(map.join@data,"Zcoh", list("Zmneu", "ZSfneu"))
coh.gender.Neu

reg.nmf.gender.Neu<-lm(Znmf~Zmneu+ZSfneu, data=map.join@data)
summary(reg.nmf.gender.Neu)
nmf.gender.Neu<-commonalityCoefficients(map.join@data,"Znmf", list("Zmneu", "ZSfneu"))
nmf.gender.Neu

reg.uni.gender.Neu<-lm(Zuni~Zmneu+ZSfneu, data=map.join@data)
summary(reg.uni.gender.Neu)
uni.gender.Neu<-commonalityCoefficients(map.join@data,"Zuni", list("Zmneu", "ZSfneu"))
uni.gender.Neu

reg.abr.gender.Neu<-lm(Zabr~Zmneu+ZSfneu, data=map.join@data)
summary(reg.abr.gender.Neu)
abr.gender.Neu<-commonalityCoefficients(map.join@data,"Zabr", list("Zmneu", "ZSfneu"))
abr.gender.Neu

reg.fmp.gender.Neu<-lm(Zfmp~Zmneu+ZSfneu, data=map.join@data)
summary(reg.fmp.gender.Neu)
fmp.gender.Neu<-commonalityCoefficients(map.join@data,"Zfmp", list("Zmneu", "ZSfneu"))
fmp.gender.Neu

#Openness

reg.tfr.gender.Opn<-lm(Ztfr~Zmopn+Zfopn, data=map.join@data)
summary(reg.tfr.gender.Opn)
tfr.gender.Opn<-commonalityCoefficients(map.join@data,"Ztfr", list("Zmopn", "Zfopn"))
tfr.gender.Opn

reg.alp.gender.Opn<-lm(Zalpha~Zmopn+Zfopn, data=map.join@data)
summary(reg.alp.gender.Opn)
alp.gender.Opn<-commonalityCoefficients(map.join@data,"Zalpha", list("Zmopn", "Zfopn"))
alp.gender.Opn

reg.pea.gender.Opn<-lm(ZSpeak~Zmopn+Zfopn, data=map.join@data)
summary(reg.pea.gender.Opn)
pea.gender.Opn<-commonalityCoefficients(map.join@data,"ZSpeak", list("Zmopn", "Zfopn"))
pea.gender.Opn

reg.stp.gender.Opn<-lm(Zstop~Zmopn+Zfopn, data=map.join@data)
summary(reg.stp.gender.Opn)
stp.gender.Opn<-commonalityCoefficients(map.join@data,"Zstop", list("Zmopn", "Zfopn"))
stp.gender.Opn

reg.afb.gender.Opn<-lm(ZSafb~Zmopn+Zfopn, data=map.join@data)
summary(reg.afb.gender.Opn)
afb.gender.Opn<-commonalityCoefficients(map.join@data,"ZSafb", list("Zmopn", "Zfopn"))
afb.gender.Opn

reg.afm.gender.Opn<-lm(Zafm~Zmopn+Zfopn, data=map.join@data)
summary(reg.afm.gender.Opn)
afm.gender.Opn<-commonalityCoefficients(map.join@data,"Zafm", list("Zmopn", "Zfopn"))
afm.gender.Opn

reg.nvm.gender.Opn<-lm(ZSnvm~Zmopn+Zfopn, data=map.join@data)
summary(reg.nvm.gender.Opn)
nvm.gender.Opn<-commonalityCoefficients(map.join@data,"ZSnvm", list("Zmopn", "Zfopn"))
nvm.gender.Opn

reg.div.gender.Opn<-lm(ZSdiv~Zmopn+Zfopn, data=map.join@data)
summary(reg.div.gender.Opn)
div.gender.Opn<-commonalityCoefficients(map.join@data,"ZSdiv", list("Zmopn", "Zfopn"))
div.gender.Opn

reg.coh.gender.Opn<-lm(Zcoh~Zmopn+Zfopn, data=map.join@data)
summary(reg.coh.gender.Opn)
coh.gender.Opn<-commonalityCoefficients(map.join@data,"Zcoh", list("Zmopn", "Zfopn"))
coh.gender.Opn

reg.nmf.gender.Opn<-lm(Znmf~Zmopn+Zfopn, data=map.join@data)
summary(reg.nmf.gender.Opn)
nmf.gender.Opn<-commonalityCoefficients(map.join@data,"Znmf", list("Zmopn", "Zfopn"))
nmf.gender.Opn

reg.uni.gender.Opn<-lm(Zuni~Zmopn+Zfopn, data=map.join@data)
summary(reg.uni.gender.Opn)
uni.gender.Opn<-commonalityCoefficients(map.join@data,"Zuni", list("Zmopn", "Zfopn"))
uni.gender.Opn

reg.abr.gender.Opn<-lm(Zabr~Zmopn+Zfopn, data=map.join@data)
summary(reg.abr.gender.Opn)
abr.gender.Opn<-commonalityCoefficients(map.join@data,"Zabr", list("Zmopn", "Zfopn"))
abr.gender.Opn

reg.fmp.gender.Opn<-lm(Zfmp~Zmopn+Zfopn, data=map.join@data)
summary(reg.fmp.gender.Opn)
fmp.gender.Opn<-commonalityCoefficients(map.join@data,"Zfmp", list("Zmopn", "Zfopn"))
fmp.gender.Opn

####<30 and >30 Personality (Supplemental Table 2)####

#Get average <30 >30 correlation (page 20)

  (cor(map.join$Ze_LT30,map.join$Ze_GT30)+
   cor(map.join$Za_LT30,map.join$Za_GT30)+
   cor(map.join$Zc_LT30,map.join$Zc_GT30)+
   cor(map.join$Zn_LT30,map.join$Zn_GT30)+
   cor(map.join$Zo_LT30,map.join$Zo_GT30))/5

#Extraversion

reg.tfr.age.Ext<-lm(Ztfr~Ze_LT30+Ze_GT30, data=map.join@data)
summary(reg.tfr.age.Ext)
tfr.age.Ext<-commonalityCoefficients(map.join@data,"Ztfr", list("Ze_LT30", "Ze_GT30"))
tfr.age.Ext

reg.alp.age.Ext<-lm(Zalpha~Ze_LT30+Ze_GT30, data=map.join@data)
summary(reg.alp.age.Ext)
alp.age.Ext<-commonalityCoefficients(map.join@data,"Zalpha", list("Ze_LT30", "Ze_GT30"))
alp.age.Ext

reg.pea.age.Ext<-lm(ZSpeak~Ze_LT30+Ze_GT30, data=map.join@data)
summary(reg.pea.age.Ext)
pea.age.Ext<-commonalityCoefficients(map.join@data,"ZSpeak", list("Ze_LT30", "Ze_GT30"))
pea.age.Ext

reg.stp.age.Ext<-lm(Zstop~Ze_LT30+Ze_GT30, data=map.join@data)
summary(reg.stp.age.Ext)
stp.age.Ext<-commonalityCoefficients(map.join@data,"Zstop", list("Ze_LT30", "Ze_GT30"))
stp.age.Ext

reg.afb.age.Ext<-lm(ZSafb~Ze_LT30+Ze_GT30, data=map.join@data)
summary(reg.afb.age.Ext)
afb.age.Ext<-commonalityCoefficients(map.join@data,"ZSafb", list("Ze_LT30", "Ze_GT30"))
afb.age.Ext

reg.afm.age.Ext<-lm(Zafm~Ze_LT30+Ze_GT30, data=map.join@data)
summary(reg.afm.age.Ext)
afm.age.Ext<-commonalityCoefficients(map.join@data,"Zafm", list("Ze_LT30", "Ze_GT30"))
afm.age.Ext

reg.nvm.age.Ext<-lm(ZSnvm~Ze_LT30+Ze_GT30, data=map.join@data)
summary(reg.nvm.age.Ext)
nvm.age.Ext<-commonalityCoefficients(map.join@data,"ZSnvm", list("Ze_LT30", "Ze_GT30"))
nvm.age.Ext

reg.div.age.Ext<-lm(ZSdiv~Ze_LT30+Ze_GT30, data=map.join@data)
summary(reg.div.age.Ext)
div.age.Ext<-commonalityCoefficients(map.join@data,"ZSdiv", list("Ze_LT30", "Ze_GT30"))
div.age.Ext

reg.coh.age.Ext<-lm(Zcoh~Ze_LT30+Ze_GT30, data=map.join@data)
summary(reg.coh.age.Ext)
coh.age.Ext<-commonalityCoefficients(map.join@data,"Zcoh", list("Ze_LT30", "Ze_GT30"))
coh.age.Ext

reg.nmf.age.Ext<-lm(Znmf~Ze_LT30+Ze_GT30, data=map.join@data)
summary(reg.nmf.age.Ext)
nmf.age.Ext<-commonalityCoefficients(map.join@data,"Znmf", list("Ze_LT30", "Ze_GT30"))
nmf.age.Ext

reg.uni.age.Ext<-lm(Zuni~Ze_LT30+Ze_GT30, data=map.join@data)
summary(reg.uni.age.Ext)
uni.age.Ext<-commonalityCoefficients(map.join@data,"Zuni", list("Ze_LT30", "Ze_GT30"))
uni.age.Ext

reg.abr.age.Ext<-lm(Zabr~Ze_LT30+Ze_GT30, data=map.join@data)
summary(reg.abr.age.Ext)
abr.age.Ext<-commonalityCoefficients(map.join@data,"Zabr", list("Ze_LT30", "Ze_GT30"))
abr.age.Ext

reg.fmp.age.Ext<-lm(Zfmp~Ze_LT30+Ze_GT30, data=map.join@data)
summary(reg.fmp.age.Ext)
fmp.age.Ext<-commonalityCoefficients(map.join@data,"Zfmp", list("Ze_LT30", "Ze_GT30"))
fmp.age.Ext

#Agreeableness

reg.tfr.age.Agr<-lm(Ztfr~Za_LT30+Za_GT30, data=map.join@data)
summary(reg.tfr.age.Agr)
tfr.age.Agr<-commonalityCoefficients(map.join@data,"Ztfr", list("Za_LT30", "Za_GT30"))
tfr.age.Agr

reg.alp.age.Agr<-lm(Zalpha~Za_LT30+Za_GT30, data=map.join@data)
summary(reg.alp.age.Agr)
alp.age.Agr<-commonalityCoefficients(map.join@data,"Zalpha", list("Za_LT30", "Za_GT30"))
alp.age.Agr

reg.pea.age.Agr<-lm(ZSpeak~Za_LT30+Za_GT30, data=map.join@data)
summary(reg.pea.age.Agr)
pea.age.Agr<-commonalityCoefficients(map.join@data,"ZSpeak", list("Za_LT30", "Za_GT30"))
pea.age.Agr

reg.stp.age.Agr<-lm(Zstop~Za_LT30+Za_GT30, data=map.join@data)
summary(reg.stp.age.Agr)
stp.age.Agr<-commonalityCoefficients(map.join@data,"Zstop", list("Za_LT30", "Za_GT30"))
stp.age.Agr

reg.afb.age.Agr<-lm(ZSafb~Za_LT30+Za_GT30, data=map.join@data)
summary(reg.afb.age.Agr)
afb.age.Agr<-commonalityCoefficients(map.join@data,"ZSafb", list("Za_LT30", "Za_GT30"))
afb.age.Agr

reg.afm.age.Agr<-lm(Zafm~Za_LT30+Za_GT30, data=map.join@data)
summary(reg.afm.age.Agr)
afm.age.Agr<-commonalityCoefficients(map.join@data,"Zafm", list("Za_LT30", "Za_GT30"))
afm.age.Agr

reg.nvm.age.Agr<-lm(ZSnvm~Za_LT30+Za_GT30, data=map.join@data)
summary(reg.nvm.age.Agr)
nvm.age.Agr<-commonalityCoefficients(map.join@data,"ZSnvm", list("Za_LT30", "Za_GT30"))
nvm.age.Agr

reg.div.age.Agr<-lm(ZSdiv~Za_LT30+Za_GT30, data=map.join@data)
summary(reg.div.age.Agr)
div.age.Agr<-commonalityCoefficients(map.join@data,"ZSdiv", list("Za_LT30", "Za_GT30"))
div.age.Agr

reg.coh.age.Agr<-lm(Zcoh~Za_LT30+Za_GT30, data=map.join@data)
summary(reg.coh.age.Agr)
coh.age.Agr<-commonalityCoefficients(map.join@data,"Zcoh", list("Za_LT30", "Za_GT30"))
coh.age.Agr

reg.nmf.age.Agr<-lm(Znmf~Za_LT30+Za_GT30, data=map.join@data)
summary(reg.nmf.age.Agr)
nmf.age.Agr<-commonalityCoefficients(map.join@data,"Znmf", list("Za_LT30", "Za_GT30"))
nmf.age.Agr

reg.uni.age.Agr<-lm(Zuni~Za_LT30+Za_GT30, data=map.join@data)
summary(reg.uni.age.Agr)
uni.age.Agr<-commonalityCoefficients(map.join@data,"Zuni", list("Za_LT30", "Za_GT30"))
uni.age.Agr

reg.abr.age.Agr<-lm(Zabr~Za_LT30+Za_GT30, data=map.join@data)
summary(reg.abr.age.Agr)
abr.age.Agr<-commonalityCoefficients(map.join@data,"Zabr", list("Za_LT30", "Za_GT30"))
abr.age.Agr

reg.fmp.age.Agr<-lm(Zfmp~Za_LT30+Za_GT30, data=map.join@data)
summary(reg.fmp.age.Agr)
fmp.age.Agr<-commonalityCoefficients(map.join@data,"Zfmp", list("Za_LT30", "Za_GT30"))
fmp.age.Agr

#Conscientiousness

reg.tfr.age.Cns<-lm(Ztfr~Zc_LT30+Zc_GT30, data=map.join@data)
summary(reg.tfr.age.Cns)
tfr.age.Cns<-commonalityCoefficients(map.join@data,"Ztfr", list("Zc_LT30", "Zc_GT30"))
tfr.age.Cns

reg.alp.age.Cns<-lm(Zalpha~Zc_LT30+Zc_GT30, data=map.join@data)
summary(reg.alp.age.Cns)
alp.age.Cns<-commonalityCoefficients(map.join@data,"Zalpha", list("Zc_LT30", "Zc_GT30"))
alp.age.Cns

reg.pea.age.Cns<-lm(ZSpeak~Zc_LT30+Zc_GT30, data=map.join@data)
summary(reg.pea.age.Cns)
pea.age.Cns<-commonalityCoefficients(map.join@data,"ZSpeak", list("Zc_LT30", "Zc_GT30"))
pea.age.Cns

reg.stp.age.Cns<-lm(Zstop~Zc_LT30+Zc_GT30, data=map.join@data)
summary(reg.stp.age.Cns)
stp.age.Cns<-commonalityCoefficients(map.join@data,"Zstop", list("Zc_LT30", "Zc_GT30"))
stp.age.Cns

reg.afb.age.Cns<-lm(ZSafb~Zc_LT30+Zc_GT30, data=map.join@data)
summary(reg.afb.age.Cns)
afb.age.Cns<-commonalityCoefficients(map.join@data,"ZSafb", list("Zc_LT30", "Zc_GT30"))
afb.age.Cns

reg.afm.age.Cns<-lm(Zafm~Zc_LT30+Zc_GT30, data=map.join@data)
summary(reg.afm.age.Cns)
afm.age.Cns<-commonalityCoefficients(map.join@data,"Zafm", list("Zc_LT30", "Zc_GT30"))
afm.age.Cns

reg.nvm.age.Cns<-lm(ZSnvm~Zc_LT30+Zc_GT30, data=map.join@data)
summary(reg.nvm.age.Cns)
nvm.age.Cns<-commonalityCoefficients(map.join@data,"ZSnvm", list("Zc_LT30", "Zc_GT30"))
nvm.age.Cns

reg.div.age.Cns<-lm(ZSdiv~Zc_LT30+Zc_GT30, data=map.join@data)
summary(reg.div.age.Cns)
div.age.Cns<-commonalityCoefficients(map.join@data,"ZSdiv", list("Zc_LT30", "Zc_GT30"))
div.age.Cns

reg.coh.age.Cns<-lm(Zcoh~Zc_LT30+Zc_GT30, data=map.join@data)
summary(reg.coh.age.Cns)
coh.age.Cns<-commonalityCoefficients(map.join@data,"Zcoh", list("Zc_LT30", "Zc_GT30"))
coh.age.Cns

reg.nmf.age.Cns<-lm(Znmf~Zc_LT30+Zc_GT30, data=map.join@data)
summary(reg.nmf.age.Cns)
nmf.age.Cns<-commonalityCoefficients(map.join@data,"Znmf", list("Zc_LT30", "Zc_GT30"))
nmf.age.Cns

reg.uni.age.Cns<-lm(Zuni~Zc_LT30+Zc_GT30, data=map.join@data)
summary(reg.uni.age.Cns)
uni.age.Cns<-commonalityCoefficients(map.join@data,"Zuni", list("Zc_LT30", "Zc_GT30"))
uni.age.Cns

reg.abr.age.Cns<-lm(Zabr~Zc_LT30+Zc_GT30, data=map.join@data)
summary(reg.abr.age.Cns)
abr.age.Cns<-commonalityCoefficients(map.join@data,"Zabr", list("Zc_LT30", "Zc_GT30"))
abr.age.Cns

reg.fmp.age.Cns<-lm(Zfmp~Zc_LT30+Zc_GT30, data=map.join@data)
summary(reg.fmp.age.Cns)
fmp.age.Cns<-commonalityCoefficients(map.join@data,"Zfmp", list("Zc_LT30", "Zc_GT30"))
fmp.age.Cns

#Neuroticism

reg.tfr.age.Neu<-lm(Ztfr~Zn_LT30+Zn_GT30, data=map.join@data)
summary(reg.tfr.age.Neu)
tfr.age.Neu<-commonalityCoefficients(map.join@data,"Ztfr", list("Zn_LT30", "Zn_GT30"))
tfr.age.Neu

reg.alp.age.Neu<-lm(Zalpha~Zn_LT30+Zn_GT30, data=map.join@data)
summary(reg.alp.age.Neu)
alp.age.Neu<-commonalityCoefficients(map.join@data,"Zalpha", list("Zn_LT30", "Zn_GT30"))
alp.age.Neu

reg.pea.age.Neu<-lm(ZSpeak~Zn_LT30+Zn_GT30, data=map.join@data)
summary(reg.pea.age.Neu)
pea.age.Neu<-commonalityCoefficients(map.join@data,"ZSpeak", list("Zn_LT30", "Zn_GT30"))
pea.age.Neu

reg.stp.age.Neu<-lm(Zstop~Zn_LT30+Zn_GT30, data=map.join@data)
summary(reg.stp.age.Neu)
stp.age.Neu<-commonalityCoefficients(map.join@data,"Zstop", list("Zn_LT30", "Zn_GT30"))
stp.age.Neu

reg.afb.age.Neu<-lm(ZSafb~Zn_LT30+Zn_GT30, data=map.join@data)
summary(reg.afb.age.Neu)
afb.age.Neu<-commonalityCoefficients(map.join@data,"ZSafb", list("Zn_LT30", "Zn_GT30"))
afb.age.Neu

reg.afm.age.Neu<-lm(Zafm~Zn_LT30+Zn_GT30, data=map.join@data)
summary(reg.afm.age.Neu)
afm.age.Neu<-commonalityCoefficients(map.join@data,"Zafm", list("Zn_LT30", "Zn_GT30"))
afm.age.Neu

reg.nvm.age.Neu<-lm(ZSnvm~Zn_LT30+Zn_GT30, data=map.join@data)
summary(reg.nvm.age.Neu)
nvm.age.Neu<-commonalityCoefficients(map.join@data,"ZSnvm", list("Zn_LT30", "Zn_GT30"))
nvm.age.Neu

reg.div.age.Neu<-lm(ZSdiv~Zn_LT30+Zn_GT30, data=map.join@data)
summary(reg.div.age.Neu)
div.age.Neu<-commonalityCoefficients(map.join@data,"ZSdiv", list("Zn_LT30", "Zn_GT30"))
div.age.Neu

reg.coh.age.Neu<-lm(Zcoh~Zn_LT30+Zn_GT30, data=map.join@data)
summary(reg.coh.age.Neu)
coh.age.Neu<-commonalityCoefficients(map.join@data,"Zcoh", list("Zn_LT30", "Zn_GT30"))
coh.age.Neu

reg.nmf.age.Neu<-lm(Znmf~Zn_LT30+Zn_GT30, data=map.join@data)
summary(reg.nmf.age.Neu)
nmf.age.Neu<-commonalityCoefficients(map.join@data,"Znmf", list("Zn_LT30", "Zn_GT30"))
nmf.age.Neu

reg.uni.age.Neu<-lm(Zuni~Zn_LT30+Zn_GT30, data=map.join@data)
summary(reg.uni.age.Neu)
uni.age.Neu<-commonalityCoefficients(map.join@data,"Zuni", list("Zn_LT30", "Zn_GT30"))
uni.age.Neu

reg.abr.age.Neu<-lm(Zabr~Zn_LT30+Zn_GT30, data=map.join@data)
summary(reg.abr.age.Neu)
abr.age.Neu<-commonalityCoefficients(map.join@data,"Zabr", list("Zn_LT30", "Zn_GT30"))
abr.age.Neu

reg.fmp.age.Neu<-lm(Zfmp~Zn_LT30+Zn_GT30, data=map.join@data)
summary(reg.fmp.age.Neu)
fmp.age.Neu<-commonalityCoefficients(map.join@data,"Zfmp", list("Zn_LT30", "Zn_GT30"))
fmp.age.Neu

#Openness

reg.tfr.age.Opn<-lm(Ztfr~Zo_LT30+Zo_GT30, data=map.join@data)
summary(reg.tfr.age.Opn)
tfr.age.Opn<-commonalityCoefficients(map.join@data,"Ztfr", list("Zo_LT30", "Zo_GT30"))
tfr.age.Opn

reg.alp.age.Opn<-lm(Zalpha~Zo_LT30+Zo_GT30, data=map.join@data)
summary(reg.alp.age.Opn)
alp.age.Opn<-commonalityCoefficients(map.join@data,"Zalpha", list("Zo_LT30", "Zo_GT30"))
alp.age.Opn

reg.pea.age.Opn<-lm(ZSpeak~Zo_LT30+Zo_GT30, data=map.join@data)
summary(reg.pea.age.Opn)
pea.age.Opn<-commonalityCoefficients(map.join@data,"ZSpeak", list("Zo_LT30", "Zo_GT30"))
pea.age.Opn

reg.stp.age.Opn<-lm(Zstop~Zo_LT30+Zo_GT30, data=map.join@data)
summary(reg.stp.age.Opn)
stp.age.Opn<-commonalityCoefficients(map.join@data,"Zstop", list("Zo_LT30", "Zo_GT30"))
stp.age.Opn

reg.afb.age.Opn<-lm(ZSafb~Zo_LT30+Zo_GT30, data=map.join@data)
summary(reg.afb.age.Opn)
afb.age.Opn<-commonalityCoefficients(map.join@data,"ZSafb", list("Zo_LT30", "Zo_GT30"))
afb.age.Opn

reg.afm.age.Opn<-lm(Zafm~Zo_LT30+Zo_GT30, data=map.join@data)
summary(reg.afm.age.Opn)
afm.age.Opn<-commonalityCoefficients(map.join@data,"Zafm", list("Zo_LT30", "Zo_GT30"))
afm.age.Opn

reg.nvm.age.Opn<-lm(ZSnvm~Zo_LT30+Zo_GT30, data=map.join@data)
summary(reg.nvm.age.Opn)
nvm.age.Opn<-commonalityCoefficients(map.join@data,"ZSnvm", list("Zo_LT30", "Zo_GT30"))
nvm.age.Opn

reg.div.age.Opn<-lm(ZSdiv~Zo_LT30+Zo_GT30, data=map.join@data)
summary(reg.div.age.Opn)
div.age.Opn<-commonalityCoefficients(map.join@data,"ZSdiv", list("Zo_LT30", "Zo_GT30"))
div.age.Opn

reg.coh.age.Opn<-lm(Zcoh~Zo_LT30+Zo_GT30, data=map.join@data)
summary(reg.coh.age.Opn)
coh.age.Opn<-commonalityCoefficients(map.join@data,"Zcoh", list("Zo_LT30", "Zo_GT30"))
coh.age.Opn

reg.nmf.age.Opn<-lm(Znmf~Zo_LT30+Zo_GT30, data=map.join@data)
summary(reg.nmf.age.Opn)
nmf.age.Opn<-commonalityCoefficients(map.join@data,"Znmf", list("Zo_LT30", "Zo_GT30"))
nmf.age.Opn

reg.uni.age.Opn<-lm(Zuni~Zo_LT30+Zo_GT30, data=map.join@data)
summary(reg.uni.age.Opn)
uni.age.Opn<-commonalityCoefficients(map.join@data,"Zuni", list("Zo_LT30", "Zo_GT30"))
uni.age.Opn

reg.abr.age.Opn<-lm(Zabr~Zo_LT30+Zo_GT30, data=map.join@data)
summary(reg.abr.age.Opn)
abr.age.Opn<-commonalityCoefficients(map.join@data,"Zabr", list("Zo_LT30", "Zo_GT30"))
abr.age.Opn

reg.fmp.age.Opn<-lm(Zfmp~Zo_LT30+Zo_GT30, data=map.join@data)
summary(reg.fmp.age.Opn)
fmp.age.Opn<-commonalityCoefficients(map.join@data,"Zfmp", list("Zo_LT30", "Zo_GT30"))
fmp.age.Opn


####Relative Gender Personality (Supplemental Table 2)####

cor.test(map.join$ZgenD_E, map.join$Ztfr)
cor.test(map.join$ZgenD_E, map.join$Zalpha)
cor.test(map.join$ZgenD_E, map.join$ZSpeak)
cor.test(map.join$ZgenD_E, map.join$Zstop)
cor.test(map.join$ZgenD_E, map.join$ZSafb)
cor.test(map.join$ZgenD_E, map.join$Zafm)
cor.test(map.join$ZgenD_E, map.join$ZSnvm)
cor.test(map.join$ZgenD_E, map.join$ZSdiv)
cor.test(map.join$ZgenD_E, map.join$Zcoh)
cor.test(map.join$ZgenD_E, map.join$Znmf)
cor.test(map.join$ZgenD_E, map.join$Zuni)
cor.test(map.join$ZgenD_E, map.join$Zabr)
cor.test(map.join$ZgenD_E, map.join$Zfmp)

cor.test(map.join$ZgenD_A, map.join$Ztfr)
cor.test(map.join$ZgenD_A, map.join$Zalpha)
cor.test(map.join$ZgenD_A, map.join$ZSpeak)
cor.test(map.join$ZgenD_A, map.join$Zstop)
cor.test(map.join$ZgenD_A, map.join$ZSafb)
cor.test(map.join$ZgenD_A, map.join$Zafm)
cor.test(map.join$ZgenD_A, map.join$ZSnvm)
cor.test(map.join$ZgenD_A, map.join$ZSdiv)
cor.test(map.join$ZgenD_A, map.join$Zcoh)
cor.test(map.join$ZgenD_A, map.join$Znmf)
cor.test(map.join$ZgenD_A, map.join$Zuni)
cor.test(map.join$ZgenD_A, map.join$Zabr)
cor.test(map.join$ZgenD_A, map.join$Zfmp)

cor.test(map.join$ZgenD_C, map.join$Ztfr)
cor.test(map.join$ZgenD_C, map.join$Zalpha)
cor.test(map.join$ZgenD_C, map.join$ZSpeak)
cor.test(map.join$ZgenD_C, map.join$Zstop)
cor.test(map.join$ZgenD_C, map.join$ZSafb)
cor.test(map.join$ZgenD_C, map.join$Zafm)
cor.test(map.join$ZgenD_C, map.join$ZSnvm)
cor.test(map.join$ZgenD_C, map.join$ZSdiv)
cor.test(map.join$ZgenD_C, map.join$Zcoh)
cor.test(map.join$ZgenD_C, map.join$Znmf)
cor.test(map.join$ZgenD_C, map.join$Zuni)
cor.test(map.join$ZgenD_C, map.join$Zabr)
cor.test(map.join$ZgenD_C, map.join$Zfmp)

cor.test(map.join$ZgenD_N, map.join$Ztfr)
cor.test(map.join$ZgenD_N, map.join$Zalpha)
cor.test(map.join$ZgenD_N, map.join$ZSpeak)
cor.test(map.join$ZgenD_N, map.join$Zstop)
cor.test(map.join$ZgenD_N, map.join$ZSafb)
cor.test(map.join$ZgenD_N, map.join$Zafm)
cor.test(map.join$ZgenD_N, map.join$ZSnvm)
cor.test(map.join$ZgenD_N, map.join$ZSdiv)
cor.test(map.join$ZgenD_N, map.join$Zcoh)
cor.test(map.join$ZgenD_N, map.join$Znmf)
cor.test(map.join$ZgenD_N, map.join$Zuni)
cor.test(map.join$ZgenD_N, map.join$Zabr)
cor.test(map.join$ZgenD_N, map.join$Zfmp)

cor.test(map.join$ZgenD_O, map.join$Ztfr)
cor.test(map.join$ZgenD_O, map.join$Zalpha)
cor.test(map.join$ZgenD_O, map.join$ZSpeak)
cor.test(map.join$ZgenD_O, map.join$Zstop)
cor.test(map.join$ZgenD_O, map.join$ZSafb)
cor.test(map.join$ZgenD_O, map.join$Zafm)
cor.test(map.join$ZgenD_O, map.join$ZSnvm)
cor.test(map.join$ZgenD_O, map.join$ZSdiv)
cor.test(map.join$ZgenD_O, map.join$Zcoh)
cor.test(map.join$ZgenD_O, map.join$Znmf)
cor.test(map.join$ZgenD_O, map.join$Zuni)
cor.test(map.join$ZgenD_O, map.join$Zabr)
cor.test(map.join$ZgenD_O, map.join$Zfmp)

####Relative Age Personality (Supplemental Table 2)####

cor.test(map.join$ZageD_E, map.join$Ztfr)
cor.test(map.join$ZageD_E, map.join$Zalpha)
cor.test(map.join$ZageD_E, map.join$ZSpeak)
cor.test(map.join$ZageD_E, map.join$Zstop)
cor.test(map.join$ZageD_E, map.join$ZSafb)
cor.test(map.join$ZageD_E, map.join$Zafm)
cor.test(map.join$ZageD_E, map.join$ZSnvm)
cor.test(map.join$ZageD_E, map.join$ZSdiv)
cor.test(map.join$ZageD_E, map.join$Zcoh)
cor.test(map.join$ZageD_E, map.join$Znmf)
cor.test(map.join$ZageD_E, map.join$Zuni)
cor.test(map.join$ZageD_E, map.join$Zabr)
cor.test(map.join$ZageD_E, map.join$Zfmp)

cor.test(map.join$ZageD_A, map.join$Ztfr)
cor.test(map.join$ZageD_A, map.join$Zalpha)
cor.test(map.join$ZageD_A, map.join$ZSpeak)
cor.test(map.join$ZageD_A, map.join$Zstop)
cor.test(map.join$ZageD_A, map.join$ZSafb)
cor.test(map.join$ZageD_A, map.join$Zafm)
cor.test(map.join$ZageD_A, map.join$ZSnvm)
cor.test(map.join$ZageD_A, map.join$ZSdiv)
cor.test(map.join$ZageD_A, map.join$Zcoh)
cor.test(map.join$ZageD_A, map.join$Znmf)
cor.test(map.join$ZageD_A, map.join$Zuni)
cor.test(map.join$ZageD_A, map.join$Zabr)
cor.test(map.join$ZageD_A, map.join$Zfmp)

cor.test(map.join$ZageD_C, map.join$Ztfr)
cor.test(map.join$ZageD_C, map.join$Zalpha)
cor.test(map.join$ZageD_C, map.join$ZSpeak)
cor.test(map.join$ZageD_C, map.join$Zstop)
cor.test(map.join$ZageD_C, map.join$ZSafb)
cor.test(map.join$ZageD_C, map.join$Zafm)
cor.test(map.join$ZageD_C, map.join$ZSnvm)
cor.test(map.join$ZageD_C, map.join$ZSdiv)
cor.test(map.join$ZageD_C, map.join$Zcoh)
cor.test(map.join$ZageD_C, map.join$Znmf)
cor.test(map.join$ZageD_C, map.join$Zuni)
cor.test(map.join$ZageD_C, map.join$Zabr)
cor.test(map.join$ZageD_C, map.join$Zfmp)

cor.test(map.join$ZageD_N, map.join$Ztfr)
cor.test(map.join$ZageD_N, map.join$Zalpha)
cor.test(map.join$ZageD_N, map.join$ZSpeak)
cor.test(map.join$ZageD_N, map.join$Zstop)
cor.test(map.join$ZageD_N, map.join$ZSafb)
cor.test(map.join$ZageD_N, map.join$Zafm)
cor.test(map.join$ZageD_N, map.join$ZSnvm)
cor.test(map.join$ZageD_N, map.join$ZSdiv)
cor.test(map.join$ZageD_N, map.join$Zcoh)
cor.test(map.join$ZageD_N, map.join$Znmf)
cor.test(map.join$ZageD_N, map.join$Zuni)
cor.test(map.join$ZageD_N, map.join$Zabr)
cor.test(map.join$ZageD_N, map.join$Zfmp)

cor.test(map.join$ZageD_O, map.join$Ztfr)
cor.test(map.join$ZageD_O, map.join$Zalpha)
cor.test(map.join$ZageD_O, map.join$ZSpeak)
cor.test(map.join$ZageD_O, map.join$Zstop)
cor.test(map.join$ZageD_O, map.join$ZSafb)
cor.test(map.join$ZageD_O, map.join$Zafm)
cor.test(map.join$ZageD_O, map.join$ZSnvm)
cor.test(map.join$ZageD_O, map.join$ZSdiv)
cor.test(map.join$ZageD_O, map.join$Zcoh)
cor.test(map.join$ZageD_O, map.join$Znmf)
cor.test(map.join$ZageD_O, map.join$Zuni)
cor.test(map.join$ZageD_O, map.join$Zabr)
cor.test(map.join$ZageD_O, map.join$Zfmp)

####Big Five Trait Covariation (Supplemental Table 2)####

reg.tfr.pers<-lm(Ztfr~Zext+Zagr+Zcns+ZSneu+Zopn, data=map.join@data)
summary(reg.tfr.pers)
tfr.pers.cc<-commonalityCoefficients(map.join@data, "Ztfr", list("Zext","Zagr","Zcns","ZSneu","Zopn"))
tfr.pers.cc

reg.alp.pers<-lm(Zalpha~Zext+Zagr+Zcns+ZSneu+Zopn, data=map.join@data)
summary(reg.alp.pers)
alp.pers.cc<-commonalityCoefficients(map.join@data, "Zalpha", list("Zext","Zagr","Zcns","ZSneu","Zopn"))
alp.pers.cc

reg.pea.pers<-lm(ZSpeak~Zext+Zagr+Zcns+ZSneu+Zopn, data=map.join@data)
summary(reg.pea.pers)
pea.pers.cc<-commonalityCoefficients(map.join@data, "ZSpeak", list("Zext","Zagr","Zcns","ZSneu","Zopn"))
pea.pers.cc

reg.stp.pers<-lm(Zstop~Zext+Zagr+Zcns+ZSneu+Zopn, data=map.join@data)
summary(reg.stp.pers)
stp.pers.cc<-commonalityCoefficients(map.join@data, "Zstop", list("Zext","Zagr","Zcns","ZSneu","Zopn"))
stp.pers.cc

reg.afb.pers<-lm(ZSafb~Zext+Zagr+Zcns+ZSneu+Zopn, data=map.join@data)
summary(reg.afb.pers)
afb.pers.cc<-commonalityCoefficients(map.join@data, "ZSafb", list("Zext","Zagr","Zcns","ZSneu","Zopn"))
afb.pers.cc

reg.afm.pers<-lm(Zafm~Zext+Zagr+Zcns+ZSneu+Zopn, data=map.join@data)
summary(reg.afm.pers)
afm.pers.cc<-commonalityCoefficients(map.join@data, "Zafm", list("Zext","Zagr","Zcns","ZSneu","Zopn"))
afm.pers.cc

reg.nvm.pers<-lm(ZSnvm~Zext+Zagr+Zcns+ZSneu+Zopn, data=map.join@data)
summary(reg.nvm.pers)
nvm.pers.cc<-commonalityCoefficients(map.join@data, "ZSnvm", list("Zext","Zagr","Zcns","ZSneu","Zopn"))
nvm.pers.cc

reg.div.pers<-lm(ZSdiv~Zext+Zagr+Zcns+ZSneu+Zopn, data=map.join@data)
summary(reg.div.pers)
div.pers.cc<-commonalityCoefficients(map.join@data, "ZSdiv", list("Zext","Zagr","Zcns","ZSneu","Zopn"))
div.pers.cc

reg.coh.pers<-lm(Zcoh~Zext+Zagr+Zcns+ZSneu+Zopn, data=map.join@data)
summary(reg.coh.pers)
coh.pers.cc<-commonalityCoefficients(map.join@data, "Zcoh", list("Zext","Zagr","Zcns","ZSneu","Zopn"))
coh.pers.cc

reg.nmf.pers<-lm(Znmf~Zext+Zagr+Zcns+ZSneu+Zopn, data=map.join@data)
summary(reg.nmf.pers)
nmf.pers.cc<-commonalityCoefficients(map.join@data, "Znmf", list("Zext","Zagr","Zcns","ZSneu","Zopn"))
nmf.pers.cc

reg.uni.pers<-lm(Zuni~Zext+Zagr+Zcns+ZSneu+Zopn, data=map.join@data)
summary(reg.uni.pers)
uni.pers.cc<-commonalityCoefficients(map.join@data, "Zuni", list("Zext","Zagr","Zcns","ZSneu","Zopn"))
uni.pers.cc

reg.abr.pers<-lm(Zabr~Zext+Zagr+Zcns+ZSneu+Zopn, data=map.join@data)
summary(reg.abr.pers)
abr.pers.cc<-commonalityCoefficients(map.join@data, "Zabr", list("Zext","Zagr","Zcns","ZSneu","Zopn"))
abr.pers.cc

reg.fmp.pers<-lm(Zfmp~Zext+Zagr+Zcns+ZSneu+Zopn, data=map.join@data)
summary(reg.fmp.pers)
fmp.pers.cc<-commonalityCoefficients(map.join@data, "Zfmp", list("Zext","Zagr","Zcns","ZSneu","Zopn"))
fmp.pers.cc

####Figures####

library(ggplot2)
library(ggExtra)
library(ggrepel)

g_legend<-function(a.gplot){
  tmp <- ggplot_gtable(ggplot_build(a.gplot))
  leg <- which(sapply(tmp$grobs, function(x) x$name) == "guide-box")
  legend <- tmp$grobs[[leg]]
  legend
}

#create census regions

map.join$region[map.join$SUB_REGION == "New England" | map.join$SUB_REGION == "Middle Atlantic"] <- "A" 
map.join$region[map.join$SUB_REGION == "East North Central" | map.join$SUB_REGION == "West North Central"] <- "B" 
map.join$region[map.join$SUB_REGION == "South Atlantic" | map.join$SUB_REGION == "East South Central" | map.join$SUB_REGION == "West South Central"] <- "C"
map.join$region[map.join$SUB_REGION == "Mountain" | map.join$SUB_REGION == "Pacific"] <- "D"

#create legend

gg.legend<-ggplot(map.join@data)+geom_smooth(aes(x=Zext,y=Zstop),method=lm, se=F,color="black")+
  geom_point(aes(x=Zext,y=Zstop,color=region))+
  scale_x_continuous(name = "Extraversion", limits = c(-3,3), breaks = seq(-3,3,1))+
  scale_y_continuous(name = "Stopping", limits = c(-3,3), breaks = seq(-3,3,1))+
  theme_bw(base_size = 18)+removeGrid()+
  scale_color_manual(values = c("#E69F00", "#56B4E9", "#009E73","#D55E00"),labels=c("Northest","Midwest","South","West"),name="Census Region")

gg.legend

leg<-g_legend(gg.legend)

png("Legend.png",width=150,height=150)
plot(leg)
dev.off()

#scatterplots

gg.ext.uni<-ggplot(map.join@data)+geom_smooth(aes(x=Zext,y=Zuni),method=lm, se=T,color="black")+
  geom_point(aes(x=Zext,y=Zuni,color=region))+
  scale_x_continuous(name = "Extraversion", limits = c(-3,3), breaks = seq(-3,3,1))+
  scale_y_continuous(name = "Unintended Pregnancy", limits = c(-3,3), breaks = seq(-3,3,1))+
  geom_text_repel(aes(x=Zext, y=Zuni, label=STATE_ABBR, color=region), size = 6)+guides(color=F)+
  scale_color_manual(values = c("#E69F00", "#56B4E9", "#009E73","#D55E00"))+
  theme_bw(base_size = 18)+removeGrid()

gg.ext.uni 

ggsave("Ext Scatter.png")

gg.agr.tfr<-ggplot(map.join@data)+geom_smooth(aes(x=Zagr,y=Ztfr),method=lm, se=T,color="black")+
  geom_point(aes(x=Zagr,y=Ztfr,color=region))+
  scale_x_continuous(name = "Agreeableness", limits = c(-3,3), breaks = seq(-3,3,1))+
  scale_y_continuous(name = "Total Fertility Rate", limits = c(-3,3), breaks = seq(-3,3,1))+
  geom_text_repel(aes(x=Zagr, y=Ztfr, label=STATE_ABBR, color=region), size = 6)+guides(color=F)+
  scale_color_manual(values = c("#E69F00", "#56B4E9", "#009E73","#D55E00"))+
  theme_bw(base_size = 18)+removeGrid()

gg.agr.tfr 

ggsave("Agr Scatter.png")

gg.cns.abr<-ggplot(map.join@data)+geom_smooth(aes(x=Zcns,y=Zabr),method=lm, se=T,color="black")+
  geom_point(aes(x=Zcns,y=Zabr,color=region))+
  scale_x_continuous(name = "Conscientiousness", limits = c(-3,3), breaks = seq(-3,3,1))+
  scale_y_continuous(name = "Abortion Rate", limits = c(-3,3), breaks = seq(-3,3,1))+
  geom_text_repel(aes(x=Zcns, y=Zabr, label=STATE_ABBR, color=region), size = 6)+guides(color=F)+
  scale_color_manual(values = c("#E69F00", "#56B4E9", "#009E73","#D55E00"))+
  theme_bw(base_size = 18)+removeGrid()

gg.cns.abr 

ggsave("Cns Scatter.png")

gg.neu.afb<-ggplot(map.join@data)+geom_smooth(aes(x=ZSneu,y=ZSafb),method=lm, se=T,color="black")+
  geom_point(aes(x=ZSneu,y=ZSafb,color=region))+
  scale_x_continuous(name = "Neuroticism", limits = c(-3,3), breaks = seq(-3,3,1))+
  scale_y_continuous(name = "Age at First Birth", limits = c(-3,3), breaks = seq(-3,3,1))+
  geom_text_repel(aes(x=ZSneu, y=ZSafb, label=STATE_ABBR, color=region), size = 6)+guides(color=F)+
  scale_color_manual(values = c("#E69F00", "#56B4E9", "#009E73","#D55E00"))+
  theme_bw(base_size = 18)+removeGrid()

gg.neu.afb 

ggsave("Neu Scatter.png")

gg.opn.coh<-ggplot(map.join@data)+geom_smooth(aes(x=Zopn,y=Zcoh),method=lm, se=T,color="black")+
  geom_point(aes(x=Zopn,y=Zcoh,color=region))+
  scale_x_continuous(name = "Openness", limits = c(-3,3), breaks = seq(-3,3,1))+
  scale_y_continuous(name = "Cohabitation Rate", limits = c(-3,3), breaks = seq(-3,3,1))+
  geom_text_repel(aes(x=Zopn, y=Zcoh, label=STATE_ABBR, color=region), size = 6)+guides(color=F)+
  scale_color_manual(values = c("#E69F00", "#56B4E9", "#009E73","#D55E00"))+
  theme_bw(base_size = 18)+removeGrid()

gg.opn.coh 

ggsave("Opn Scatter.png")
